# Supplementary material for: Bis(4,6-diamino­pyrimidin-2-yl) disulfide dimethyl sufoxide disolvate
Source: Acta Crystallogr Sect E Struct Rep Online. 2008 Aug 9;64(Pt 9):o1724. doi: 10.1107/S160053680802480X (PMC2960530; doi:10.1107/S160053680802480X)
Supplement: Supplementary file 1 [file e-64-o1724-sup1.cif]

##############################################################################
###                                                                        ###
###        Electronic paper (Acta Crystallographica Section E)             ###
###                                                                        ###
##############################################################################
#                                                                            #
# This CIF contains the data in a paper accepted for publication in Acta     #
# Crystallographica Section E. It conforms to the requirements of Notes      #
# for Authors for Section E, and has been peer reviewed under the auspices   #
# of the IUCr Commission on Journals.                                        #
#                                                                            #
# Full details of the Crystallographic Information File format               #
# are given in the paper "The Crystallographic Information File (CIF):       #
# a New Standard Archive File for Crystallography" by S. R. Hall, F. H.      #
# Allen and I. D. Brown [Acta Cryst. (1991), A47, 655-685].                  #
#                                                                            #
# The current version of the core CIF dictionary is obtainable from          #
# ftp://ftp.iucr.org/pub/cif_core.dic. The current version number is 2.4.    #
#                                                                            #
# Software is freely available for graphical display of the structure(s) in  #
# this CIF.  For information consult the CIF home page http://www.iucr.org/  #
# cif/home.html                                                              #
#                                                                            #
# This file may be used for bona fide research purposes within the           #
# scientific community so long as proper attribution is given to the journal # 
# article from which it was obtained.                                        #
#                                                                            #
##############################################################################
                                             
data_global
_audit_creation_method     SHELXL-97
_journal_date_recd_electronic     2008-07-31
_journal_date_accepted     2008-08-01
_journal_name_full     'Acta Crystallographica, Section E'
_journal_year     2008
_journal_volume     64
_journal_issue      9
_journal_page_first     o1724
_journal_page_last     o1724
_journal_paper_category     QO
_journal_coeditor_code     HB2773
_publ_contact_author_name     'Maria Gdaniec'
_publ_contact_author_address
;
Faculty of Chemistry
Adam Mickiewicz University
60-780 Pozna\'n
Poland
;
_publ_contact_author_email     magdan@amu.edu.pl
_publ_contact_author_fax     '048 61 8658008'
_publ_contact_author_phone     '048 61 8291273'
_publ_section_title
;
Bis(4,6-diaminopyrimidin-2-yl) disulfide dimethyl sufoxide disolvate
;
loop_
    _publ_author_name
    _publ_author_address
    'Papastavrou, Ephthymia'
;
Department of Chemistry
Aristotle University of Thessaloniki,
54006 Thessaloniki,
Greece
;
    'Shakhatreh, Saleh'
;
Al Huson University College
Al Balqa' Applied University
Al-Huson
Jordan
;
    'Akrivos, Pericles D.'
;
Department of Chemistry
Aristotle University of Thessaloniki,
54006 Thessaloniki,
Greece
;
    'Gdaniec, Maria'
;
Faculty of Chemistry
Adam Mickiewicz University
60-780 Pozna\'n
Poland
;
data_I
_chemical_name_systematic
;
Bis(4,6-diaminopyrimidin-2-yl) disulfide dimethyl sufoxide disolvate
;
_chemical_name_common     ?
_chemical_formula_moiety     'C8 H10 N8 S2, 2(C2 H6 O S)'
_chemical_formula_sum     'C12 H22 N8 O2 S4'
_chemical_formula_iupac     'C8 H10 N8 S2, 2C2 H6 O S'
_chemical_formula_weight     438.62
_chemical_melting_point     ?
_symmetry_cell_setting     orthorhombic
_symmetry_space_group_name_H-M     'P c c n'
_symmetry_space_group_name_Hall     '-P 2ab 2ac'
loop_
    _symmetry_equiv_pos_as_xyz
    'x, y, z'
    '-x+1/2, -y+1/2, z'
    '-x, y+1/2, -z+1/2'
    'x+1/2, -y, -z+1/2'
    '-x, -y, -z'
    'x-1/2, y-1/2, -z'
    'x, -y-1/2, z-1/2'
    '-x-1/2, y, z-1/2'
_cell_length_a     11.2612(4)
_cell_length_b     11.9948(5)
_cell_length_c     15.0754(6)
_cell_angle_alpha     90.00
_cell_angle_beta     90.00
_cell_angle_gamma     90.00
_cell_volume     2036.32(14)
_cell_formula_units_Z     4
_cell_measurement_reflns_used     8255
_cell_measurement_theta_min     4
_cell_measurement_theta_max     27
_cell_measurement_temperature     130(2)
_exptl_crystal_description     prism
_exptl_crystal_colour     colourless
_exptl_crystal_size_max     0.40
_exptl_crystal_size_mid     0.10
_exptl_crystal_size_min     0.10
_exptl_crystal_density_diffrn     1.431
_exptl_crystal_density_meas     ?
_exptl_crystal_density_method     'not measured'
_exptl_crystal_F_000     920
_exptl_absorpt_coefficient_mu     0.491
_exptl_absorpt_correction_type     none
_exptl_absorpt_process_details     ?
_exptl_absorpt_correction_T_min     ?
_exptl_absorpt_correction_T_max     ?
_diffrn_ambient_temperature     130(2)
_diffrn_radiation_type     MoK\a
_diffrn_radiation_wavelength     0.71073
_diffrn_radiation_source     'fine-focus sealed tube'
_diffrn_radiation_monochromator     graphite
_diffrn_measurement_device_type     'Kuma KM-4-CCD \k geometry'
_diffrn_measurement_method     \w
_diffrn_detector_area_resol_mean     ?
_diffrn_reflns_number     17524
_diffrn_reflns_av_R_equivalents     0.0350
_diffrn_reflns_av_sigmaI/netI     0.0253
_diffrn_reflns_theta_min     4.71
_diffrn_reflns_theta_max     27.10
_diffrn_reflns_theta_full     27.10
_diffrn_measured_fraction_theta_max     0.995
_diffrn_measured_fraction_theta_full     0.995
_diffrn_reflns_limit_h_min     -14
_diffrn_reflns_limit_h_max     14
_diffrn_reflns_limit_k_min     -15
_diffrn_reflns_limit_k_max     15
_diffrn_reflns_limit_l_min     -19
_diffrn_reflns_limit_l_max     12
_diffrn_standards_number     0
_diffrn_standards_interval_count     0
_diffrn_standards_interval_time     0
_diffrn_standards_decay_%     0
_refine_special_details
;
DMSO molecule is slightly disordered. In the minor orientation the DMSO C and O
atoms superimpose with the C and O atoms of the major orientation. The
<i>S</i> atom is split into two positions with occupancies 0.96 and 0.04.
;
_reflns_number_total     2240
_reflns_number_gt     1944
_reflns_threshold_expression     I>2\s(I)
_refine_ls_structure_factor_coef     Fsqd
_refine_ls_matrix_type     full
_refine_ls_R_factor_all     0.0399
_refine_ls_R_factor_gt     0.0292
_refine_ls_wR_factor_gt     0.0722
_refine_ls_wR_factor_ref     0.0776
_refine_ls_goodness_of_fit_ref     1.043
_refine_ls_restrained_S_all     1.043
_refine_ls_number_reflns     2240
_refine_ls_number_parameters     146
_refine_ls_number_restraints     0
_refine_ls_hydrogen_treatment     mixed
_refine_ls_weighting_scheme     calc
_refine_ls_weighting_details
                 'calc w=1/[\s^2^(Fo^2^)+(0.0487P)^2^] where P=(Fo^2^+2Fc^2^)/3'
_atom_sites_solution_hydrogens     'difmap and geom'
_atom_sites_solution_primary     direct
_atom_sites_solution_secondary     difmap
_refine_ls_shift/su_max     0.000
_refine_ls_shift/su_mean     0.000
_refine_diff_density_max     0.226
_refine_diff_density_min     -0.306
_refine_ls_extinction_method     none
_refine_ls_extinction_coef     ?
loop_
    _atom_type_symbol
    _atom_type_description
    _atom_type_scat_dispersion_real
    _atom_type_scat_dispersion_imag
    _atom_type_scat_source
    'C' 'C' 0.0033 0.0016
                         'International Tables Vol C Tables 4.2.6.8 and 6.1.1.4'
    'H' 'H' 0.0000 0.0000
                         'International Tables Vol C Tables 4.2.6.8 and 6.1.1.4'
    'N' 'N' 0.0061 0.0033
                         'International Tables Vol C Tables 4.2.6.8 and 6.1.1.4'
    'S' 'S' 0.1246 0.1234
                         'International Tables Vol C Tables 4.2.6.8 and 6.1.1.4'
    'O' 'O' 0.0106 0.0060
                         'International Tables Vol C Tables 4.2.6.8 and 6.1.1.4'
_computing_data_collection     'CrysAlis CCD (Oxford Diffraction, 2003)'
_computing_cell_refinement     'CrysAlis CCD (Oxford Diffraction, 2003)'
_computing_data_reduction     'CrysAlis RED (Oxford Diffraction, 2003)'
_computing_structure_solution     'SHELXS97 (Sheldrick, 2008)'
_computing_structure_refinement     'SHELXL97 (Sheldrick, 2008)'
_computing_molecular_graphics
;
Stereochemical Workstation Operation Manual (Siemens, 1989) and
Mercury (Macrae <i>et al.</i>,  2006)
;
_computing_publication_material     'SHELXL97 (Sheldrick, 2008)'
loop_
    _atom_site_type_symbol
    _atom_site_label
    _atom_site_fract_x
    _atom_site_fract_y
    _atom_site_fract_z
    _atom_site_U_iso_or_equiv
    _atom_site_adp_type
    _atom_site_calc_flag
    _atom_site_refinement_flags
    _atom_site_occupancy
    _atom_site_disorder_assembly
    _atom_site_disorder_group
    S S1 0.69207(3) 0.18545(3) 0.35324(2) 0.01604(12) Uani d . 1 . 1
    N N1 0.57870(10) 0.31222(10) 0.22912(8) 0.0152(3) Uani d . 1 A 1
    C C2 0.58248(12) 0.21471(12) 0.26959(9) 0.0144(3) Uani d . 1 A 1
    N N3 0.51503(10) 0.12462(10) 0.25880(8) 0.0170(3) Uani d . 1 A 1
    C C4 0.43156(13) 0.13306(12) 0.19373(10) 0.0189(3) Uani d . 1 A 1
    C C5 0.42109(13) 0.22991(12) 0.14298(10) 0.0198(3) Uani d . 1 A 1
    H H5A 0.3656 0.2345 0.0948 0.028(5) Uiso d R 1 A 1
    C C6 0.49402(13) 0.31911(12) 0.16390(10) 0.0166(3) Uani d . 1 A 1
    N N7 0.36069(14) 0.04423(12) 0.18104(11) 0.0279(4) Uani d . 1 A 1
    H H7A 0.3204(18) 0.0445(16) 0.1393(13) 0.026(5) Uiso d . 1 B 1
    H H7B 0.3746(16) -0.0163(16) 0.2079(11) 0.024(5) Uiso d . 1 C 1
    N N8 0.48636(13) 0.41723(12) 0.11984(10) 0.0221(3) Uani d . 1 A 1
    H H8A 0.4314(19) 0.4234(16) 0.0824(13) 0.036(6) Uiso d . 1 D 1
    H H8B 0.5057(18) 0.4735(17) 0.1454(14) 0.035(6) Uiso d . 1 E 1
    S S2 0.26010(4) 0.05431(4) 0.41883(3) 0.02342(15) Uani d P 0.9591(18) F 1
    O O1 0.26997(10) 0.08760(10) 0.51429(7) 0.0276(3) Uani d . 1 F 1
    C C9 0.21608(17) -0.08841(15) 0.41993(13) 0.0341(4) Uani d . 1 F 1
    H H9A 0.2808 -0.1338 0.4402 0.057(7) Uiso d R 1 F 1
    H H9B 0.1495 -0.0974 0.4591 0.047(6) Uiso d R 1 F 1
    H H9C 0.1939 -0.1109 0.3611 0.071(8) Uiso d R 1 F 1
    C C10 0.1254(2) 0.1121(2) 0.37893(17) 0.0564(7) Uani d . 1 F 1
    H H10A 0.1327 0.1916 0.3738 0.071(8) Uiso d R 1 F 1
    H H10B 0.1072 0.0809 0.3219 0.104(11) Uiso d R 1 F 1
    H H10C 0.0628 0.0944 0.4199 0.056(7) Uiso d R 1 F 1
    S S2' 0.1601(14) 0.0428(13) 0.4582(10) 0.056(5) Uiso d P 0.0409(18) F 2
loop_
    _atom_site_aniso_label
    _atom_site_aniso_U_11
    _atom_site_aniso_U_22
    _atom_site_aniso_U_33
    _atom_site_aniso_U_12
    _atom_site_aniso_U_13
    _atom_site_aniso_U_23
    S1 0.01515(19) 0.01586(19) 0.0171(2) 0.00024(13) -0.00058(14) 0.00286(14)
    N1 0.0156(6) 0.0131(6) 0.0167(7) 0.0008(5) -0.0011(5) -0.0004(5)
    C2 0.0139(6) 0.0154(7) 0.0138(7) 0.0025(5) 0.0023(5) -0.0012(6)
    N3 0.0172(6) 0.0151(6) 0.0185(7) -0.0009(5) -0.0007(5) -0.0001(5)
    C4 0.0186(7) 0.0161(7) 0.0221(8) 0.0002(6) -0.0010(6) -0.0024(6)
    C5 0.0201(7) 0.0168(8) 0.0226(8) 0.0006(6) -0.0058(6) -0.0014(6)
    C6 0.0179(7) 0.0158(7) 0.0162(7) 0.0024(5) 0.0010(6) -0.0013(6)
    N7 0.0306(8) 0.0179(7) 0.0353(9) -0.0077(6) -0.0162(7) 0.0053(7)
    N8 0.0252(7) 0.0164(7) 0.0247(8) -0.0013(6) -0.0099(6) 0.0019(6)
    S2 0.0229(2) 0.0294(3) 0.0179(2) 0.00107(17) -0.00281(17) 0.00052(17)
    O1 0.0298(6) 0.0316(7) 0.0215(6) 0.0015(5) -0.0053(5) -0.0091(5)
    C9 0.0388(10) 0.0317(10) 0.0318(11) -0.0018(8) -0.0077(8) -0.0085(8)
    C10 0.0490(14) 0.0504(14) 0.0697(17) 0.0079(11) -0.0347(13) 0.0077(13)
_geom_special_details
;
All e.s.d.'s (except the e.s.d. in the dihedral angle between two l.s. planes)
are estimated using the full covariance matrix. The cell e.s.d.'s are taken
into account individually in the estimation of e.s.d.'s in distances, angles
and torsion angles; correlations between e.s.d.'s in cell parameters are only
used when they are defined by crystal symmetry. An approximate (isotropic)
treatment of cell e.s.d.'s is used for estimating e.s.d.'s involving l.s.
planes.
;
loop_
    _geom_bond_atom_site_label_1
    _geom_bond_atom_site_label_2
    _geom_bond_site_symmetry_2
    _geom_bond_distance
    _geom_bond_publ_flag
    S1 C2 . 1.7990(15) ?
    S1 S1 2_655 2.0249(7) ?
    N1 C2 . 1.3198(18) ?
    N1 C6 . 1.3722(19) ?
    C2 N3 . 1.3309(19) ?
    N3 C4 . 1.3623(19) ?
    C4 N7 . 1.345(2) ?
    C4 C5 . 1.396(2) ?
    C5 C6 . 1.385(2) ?
    C5 H5A . 0.9601 ?
    C6 N8 . 1.354(2) ?
    N7 H7A . 0.78(2) ?
    N7 H7B . 0.846(19) ?
    N8 H8A . 0.84(2) ?
    N8 H8B . 0.81(2) ?
    S2 O1 . 1.4976(11) ?
    S2 C10 . 1.773(2) ?
    S2 C9 . 1.7822(19) ?
    C9 H9A . 0.9600 ?
    C9 H9B . 0.9601 ?
    C9 H9C . 0.9601 ?
    C10 H10A . 0.9601 ?
    C10 H10B . 0.9601 ?
    C10 H10C . 0.9600 ?
loop_
    _geom_angle_atom_site_label_1
    _geom_angle_atom_site_label_2
    _geom_angle_atom_site_label_3
    _geom_angle_site_symmetry_1
    _geom_angle_site_symmetry_3
    _geom_angle
    _geom_angle_publ_flag
    C2 S1 S1 . 2_655 107.03(5) ?
    C2 N1 C6 . . 114.02(12) ?
    N1 C2 N3 . . 130.14(13) ?
    N1 C2 S1 . . 121.27(11) ?
    N3 C2 S1 . . 108.59(10) ?
    C2 N3 C4 . . 114.92(12) ?
    N7 C4 N3 . . 116.94(14) ?
    N7 C4 C5 . . 122.08(15) ?
    N3 C4 C5 . . 120.98(13) ?
    C6 C5 C4 . . 117.90(14) ?
    C6 C5 H5A . . 120.9 ?
    C4 C5 H5A . . 121.2 ?
    N8 C6 N1 . . 116.62(13) ?
    N8 C6 C5 . . 121.46(14) ?
    N1 C6 C5 . . 121.91(13) ?
    C4 N7 H7A . . 117.4(15) ?
    C4 N7 H7B . . 120.2(12) ?
    H7A N7 H7B . . 119.9(19) ?
    C6 N8 H8A . . 116.9(13) ?
    C6 N8 H8B . . 118.4(14) ?
    H8A N8 H8B . . 116(2) ?
    O1 S2 C10 . . 106.58(10) ?
    O1 S2 C9 . . 105.54(8) ?
    C10 S2 C9 . . 98.08(11) ?
    S2 C9 H9A . . 109.7 ?
    S2 C9 H9B . . 109.3 ?
    H9A C9 H9B . . 109.5 ?
    S2 C9 H9C . . 109.5 ?
    H9A C9 H9C . . 109.5 ?
    H9B C9 H9C . . 109.5 ?
    S2 C10 H10A . . 110.0 ?
    S2 C10 H10B . . 109.5 ?
    H10A C10 H10B . . 109.5 ?
    S2 C10 H10C . . 108.9 ?
    H10A C10 H10C . . 109.5 ?
    H10B C10 H10C . . 109.5 ?
loop_
    _geom_torsion_atom_site_label_1
    _geom_torsion_atom_site_label_2
    _geom_torsion_atom_site_label_3
    _geom_torsion_atom_site_label_4
    _geom_torsion_site_symmetry_1
    _geom_torsion_site_symmetry_2
    _geom_torsion_site_symmetry_3
    _geom_torsion_site_symmetry_4
    _geom_torsion
    _geom_torsion_publ_flag
    C6 N1 C2 N3 . . . . -2.4(2) ?
    C6 N1 C2 S1 . . . . 176.75(10) ?
    S1 S1 C2 N1 2_655 . . . -8.23(13) ?
    S1 S1 C2 N3 2_655 . . . 171.09(8) ?
    N1 C2 N3 C4 . . . . 2.5(2) ?
    S1 C2 N3 C4 . . . . -176.76(10) ?
    C2 N3 C4 N7 . . . . -179.45(14) ?
    C2 N3 C4 C5 . . . . 0.6(2) ?
    N7 C4 C5 C6 . . . . 176.79(15) ?
    N3 C4 C5 C6 . . . . -3.3(2) ?
    C2 N1 C6 N8 . . . . -179.77(13) ?
    C2 N1 C6 C5 . . . . -0.8(2) ?
    C4 C5 C6 N8 . . . . -177.67(14) ?
    C4 C5 C6 N1 . . . . 3.4(2) ?
loop_
    _geom_hbond_atom_site_label_D
    _geom_hbond_atom_site_label_H
    _geom_hbond_atom_site_label_A
    _geom_hbond_site_symmetry_A
    _geom_hbond_distance_DH
    _geom_hbond_distance_HA
    _geom_hbond_distance_DA
    _geom_hbond_angle_DHA
    N7 H7A O1 8_655 0.78(2) 2.20(2) 2.959(2) 165(2)
    N7 H7B N1 3_645 0.846(19) 2.33(2) 3.169(2) 175.1(16)
    N8 H8A O1 7_565 0.84(2) 2.09(2) 2.9109(19) 164.4(18)
    N8 H8B N3 3_655 0.81(2) 2.33(2) 3.088(2) 156.8(19)
