# Supplementary material for: Bis(4,6-diamino­pyrimidin-2-yl) disulfide dimethyl sufoxide disolvate
Source: Acta Crystallogr Sect E Struct Rep Online. 2008 Aug 9;64(Pt 9):o1724. doi: 10.1107/S160053680802480X (PMC2960530; doi:10.1107/S160053680802480X)
Supplement: Supplementary file 2 [file e-64-o1724-Isup2.hkl]

# 
# h,k,l, Fc-squared, Fo-squared, sigma(Fo-squared) and status flag 
# 
data_I
_shelx_title ' akv11 in Pccn' 
_shelx_refln_list_code          4 
_shelx_F_calc_maximum      212.15 
_exptl_crystal_F_000       920.00 
_reflns_d_resolution_high  0.7801 
 
loop_ 
 _symmetry_equiv_pos_as_xyz 
 'x, y, z' 
 '-x+1/2, -y+1/2, z' 
 '-x, y+1/2, -z+1/2' 
 'x+1/2, -y, -z+1/2' 
 '-x, -y, -z' 
 'x-1/2, y-1/2, -z' 
 'x, -y-1/2, z-1/2' 
 '-x-1/2, y, z-1/2' 
 
_cell_length_a    11.2612 
_cell_length_b    11.9948 
_cell_length_c    15.0754 
_cell_angle_alpha  90.000 
_cell_angle_beta   90.000 
_cell_angle_gamma  90.000 
 
_shelx_F_squared_multiplier     1.000 
 
loop_ 
 _refln_index_h 
 _refln_index_k 
 _refln_index_l 
 _refln_F_squared_calc 
 _refln_F_squared_meas 
 _refln_F_squared_sigma 
 _refln_observed_status 
   4   0   0    16186.26    16204.20    176.66 o 
   6   0   0     2349.53     2525.44     60.40 o 
   8   0   0      308.74      296.74     28.89 o 
  10   0   0     1026.85     1009.56     36.05 o 
  12   0   0     2065.14     2148.01     52.08 o 
  14   0   0      282.64      251.63     47.08 o 
   3   1   0      578.22      454.33     11.39 o 
   5   1   0      902.13      842.71     18.63 o 
   7   1   0     4918.14     4578.72     40.95 o 
   9   1   0     7024.65     6881.17     49.66 o 
  11   1   0     1369.60     1384.58     28.93 o 
  13   1   0        7.22       15.43     13.29 o 
   2   2   0    14522.39    14644.11     95.01 o 
   4   2   0     6323.72     6720.88     30.79 o 
   6   2   0      344.31      314.18     15.18 o 
   8   2   0    12162.07    12126.62     94.09 o 
  10   2   0     5112.95     5212.26     56.08 o 
  12   2   0       17.27       22.42     15.83 o 
  14   2   0      212.79      196.90     26.92 o 
   1   3   0    36202.38    34616.74    559.67 o 
   3   3   0     1400.50     1591.79     18.03 o 
   5   3   0     3370.42     3281.56     23.61 o 
   7   3   0     2146.50     2093.74     23.96 o 
   9   3   0      611.33      577.78     22.52 o 
  11   3   0      684.52      702.61     35.66 o 
  13   3   0      150.04      156.64     24.96 o 
   0   4   0     8437.21     9130.50     97.98 o 
   2   4   0      572.16      529.98     11.01 o 
   4   4   0     4298.54     4885.84     57.96 o 
   6   4   0     1109.37     1137.96     16.64 o 
   8   4   0      157.22      164.86     17.00 o 
  10   4   0      202.21      215.74     22.67 o 
  12   4   0      107.26      109.10     25.00 o 
   1   5   0    22361.89    22315.60    380.25 o 
   3   5   0     4852.75     4917.37     40.10 o 
   5   5   0     1858.29     1809.34     25.70 o 
   7   5   0      357.05      327.95     17.02 o 
   9   5   0      966.80      941.29     25.52 o 
  11   5   0       73.94       84.59     26.98 o 
  13   5   0      574.34      587.79     38.64 o 
   0   6   0     2459.67     2826.51     46.09 o 
   2   6   0      870.77     1064.65     21.33 o 
   4   6   0     2157.41     2170.02     21.61 o 
   6   6   0     3212.85     3404.33     29.09 o 
   8   6   0     4056.24     4067.93     37.96 o 
  10   6   0     1590.33     1587.82     34.85 o 
  12   6   0      109.46       87.82     23.62 o 
   1   7   0     1040.47     1041.22     18.32 o 
   3   7   0     1444.98     1533.10     26.05 o 
   5   7   0      147.24      139.15     13.76 o 
   7   7   0     1858.28     1930.66     28.47 o 
   9   7   0     7367.01     7671.13     76.58 o 
  11   7   0      317.59      369.36     27.60 o 
   0   8   0    16015.70    15920.90    144.22 o 
   2   8   0     9124.20     9064.58     53.89 o 
   4   8   0     2804.44     2586.28     33.74 o 
   6   8   0        4.94        7.84      9.65 o 
   8   8   0       61.06       67.52     16.89 o 
  10   8   0      284.36      289.32     26.86 o 
  12   8   0      159.82      123.14     25.10 o 
   1   9   0     4126.17     3879.50     64.87 o 
   3   9   0      229.16      258.43     17.54 o 
   5   9   0      163.28      197.64     24.14 o 
   7   9   0      256.51      285.83     26.30 o 
   9   9   0     4249.62     4321.99     61.20 o 
  11   9   0      103.08       79.71     25.06 o 
   0  10   0      510.83      508.55     28.01 o 
   2  10   0      312.29      312.72     16.64 o 
   4  10   0       60.38       67.41     26.53 o 
   6  10   0      920.26      910.12     79.92 o 
   8  10   0     1751.82     1835.87     48.49 o 
  10  10   0     2494.44     2690.36     57.22 o 
   1  11   0     1311.15     1393.41     27.41 o 
   3  11   0      164.77      170.08     17.84 o 
   5  11   0     1016.46     1060.24     49.87 o 
   7  11   0        1.35       16.28     13.77 o 
   9  11   0        1.05       16.03     16.46 o 
   0  12   0      460.54      480.50     30.69 o 
   2  12   0       20.07       21.86     12.01 o 
   4  12   0      257.28      212.14     32.63 o 
   6  12   0      467.50      422.11     40.47 o 
   8  12   0       52.42       38.96     21.65 o 
   1  13   0     2130.77     2154.60     39.06 o 
   3  13   0      876.63      887.48     42.26 o 
   5  13   0       93.22       99.76     30.51 o 
   7  13   0       10.91       29.64     29.41 o 
   0  14   0      902.98      966.30     50.73 o 
   2  14   0      396.56      498.27     39.15 o 
   4  14   0        2.31       16.51     19.60 o 
   1  15   0       41.30       44.54     20.30 o 
   3  15   0        8.22       13.44     29.21 o 
   3   1   1     1643.34     1455.55     10.26 o 
   4   1   1      470.10      508.84      8.51 o 
   5   1   1     6561.95     6353.88     43.71 o 
   6   1   1     1283.15     1298.07     11.71 o 
   7   1   1      985.63      840.80     13.74 o 
   8   1   1      220.96      211.48     10.92 o 
   9   1   1     1189.61     1169.53     18.95 o 
  10   1   1       39.13       47.41      8.92 o 
  11   1   1       24.22       25.56      8.90 o 
  12   1   1     1839.42     1943.95     30.71 o 
  13   1   1      265.68      274.51     19.22 o 
  14   1   1       42.01       28.28     14.56 o 
   2   2   1     2809.82     2772.72     17.75 o 
   3   2   1     4252.34     3848.18     22.59 o 
   4   2   1      180.66      202.03      7.02 o 
   5   2   1     3112.85     3158.22     17.16 o 
   6   2   1     1354.63     1252.70     13.69 o 
   7   2   1     1832.27     1895.59     18.81 o 
   8   2   1      428.03      404.57     12.38 o 
   9   2   1       67.53       64.00     10.10 o 
  10   2   1     2057.40     2152.90     25.69 o 
  11   2   1       34.05       33.30      9.77 o 
  12   2   1      767.44      794.81     23.31 o 
  13   2   1      108.82       86.00     14.74 o 
  14   2   1     1135.93     1250.94     30.66 o 
   1   3   1      495.00      509.08      7.13 o 
   2   3   1     3942.50     3703.77     19.91 o 
   3   3   1      958.40      962.69      7.60 o 
   4   3   1    10371.65    10853.70     80.54 o 
   5   3   1     2371.16     2550.56     14.67 o 
   6   3   1      853.34      801.84     11.11 o 
   7   3   1        9.38       19.81      5.35 o 
   8   3   1      148.25      163.38     10.83 o 
   9   3   1       55.90       60.26     10.45 o 
  10   3   1      469.32      471.76     18.35 o 
  11   3   1      966.39      945.92     22.90 o 
  12   3   1     1245.70     1274.45     26.92 o 
  13   3   1      583.99      613.39     24.35 o 
  14   3   1      128.23      118.36     17.55 o 
   1   4   1      121.60       92.71      6.62 o 
   2   4   1     3796.91     4115.97     27.84 o 
   3   4   1      630.89      632.76      7.55 o 
   4   4   1     3887.32     3847.56     28.47 o 
   5   4   1     1247.52     1146.31     13.86 o 
   6   4   1     7413.11     7152.53     33.10 o 
   7   4   1      745.84      766.68     13.10 o 
   8   4   1     2515.99     2531.36     23.26 o 
   9   4   1      362.89      376.42     14.67 o 
  10   4   1      167.84      173.24     14.48 o 
  11   4   1     1498.61     1606.90     29.17 o 
  12   4   1        4.13       22.67     11.22 o 
  13   4   1     1657.36     1779.27     32.36 o 
   1   5   1      268.56      228.28      7.64 o 
   2   5   1       25.31       32.56      5.78 o 
   3   5   1     2102.13     2105.28     20.07 o 
   4   5   1     3458.98     3608.42     26.79 o 
   5   5   1      319.77      307.44      7.37 o 
   6   5   1      920.33      836.46     13.72 o 
   7   5   1      120.71      115.28      9.53 o 
   8   5   1      154.52      140.70     10.73 o 
   9   5   1      114.95      108.71     11.16 o 
  10   5   1      782.44      787.08     20.74 o 
  11   5   1      501.21      510.81     21.96 o 
  12   5   1      322.18      337.87     20.51 o 
  13   5   1      608.01      630.87     25.63 o 
   1   6   1       85.71       95.29      7.45 o 
   2   6   1      686.19      730.19     12.03 o 
   3   6   1     9711.65    10512.77     64.83 o 
   4   6   1      491.82      456.11      8.13 o 
   5   6   1        2.61        8.50      4.49 o 
   6   6   1       19.85       18.31      6.10 o 
   7   6   1      438.12      406.82     13.17 o 
   8   6   1       34.30       45.46      9.00 o 
   9   6   1        2.06       15.75      7.19 o 
  10   6   1      668.16      666.15     18.34 o 
  11   6   1       18.82       24.39     10.20 o 
  12   6   1      461.91      480.49     24.68 o 
  13   6   1      175.16      177.18     19.17 o 
   1   7   1      382.91      398.83     10.43 o 
   2   7   1      201.06      241.69      9.89 o 
   3   7   1        0.05       10.86      5.60 o 
   4   7   1        4.76       18.20      5.40 o 
   5   7   1      929.60      883.97     13.25 o 
   6   7   1      247.66      239.30     11.87 o 
   7   7   1      201.57      196.95     11.50 o 
   8   7   1       63.66       54.84      9.23 o 
   9   7   1      328.59      315.06     15.74 o 
  10   7   1      278.71      258.02     16.05 o 
  11   7   1       57.16       62.38     14.00 o 
  12   7   1      100.52       90.15     17.24 o 
   1   8   1        7.62       16.48      5.68 o 
   2   8   1       70.92       70.94      8.84 o 
   3   8   1      100.72       89.86      9.51 o 
   4   8   1      500.89      448.38     12.15 o 
   5   8   1      223.81      249.76     13.40 o 
   6   8   1      306.87      300.36     14.49 o 
   7   8   1      437.83      393.24     16.40 o 
   8   8   1        2.28       22.88     10.68 o 
   9   8   1        5.12       11.50      7.81 o 
  10   8   1      141.83      129.95     14.89 o 
  11   8   1      221.23      258.65     19.27 o 
  12   8   1        0.42       10.29     12.04 o 
   1   9   1      497.13      468.28     12.76 o 
   2   9   1      161.56      167.57     10.57 o 
   3   9   1      213.02      221.55     12.07 o 
   4   9   1      221.36      208.49     13.36 o 
   5   9   1      364.74      360.89     19.29 o 
   6   9   1      236.79      224.16     15.40 o 
   7   9   1      513.07      483.81     19.94 o 
   8   9   1        0.54       14.06      9.60 o 
   9   9   1      210.88      233.07     20.58 o 
  10   9   1      402.51      437.20     25.01 o 
  11   9   1        0.02       16.11     12.34 o 
   1  10   1     3115.73     3189.19     24.18 o 
   2  10   1       62.75       58.21      8.66 o 
   3  10   1     3913.54     3936.48     34.85 o 
   4  10   1      553.94      577.50     19.25 o 
   5  10   1      972.51      937.57     28.28 o 
   6  10   1        2.20       11.47     11.56 o 
   7  10   1      117.88      120.53     16.82 o 
   8  10   1       35.20       25.64     11.83 o 
   9  10   1       59.09       59.16     13.54 o 
  10  10   1      352.94      342.37     24.98 o 
   1  11   1     1142.55     1149.01     18.09 o 
   2  11   1     1375.89     1449.59     21.05 o 
   3  11   1       98.92       90.23     11.89 o 
   4  11   1     1721.65     1726.73     32.52 o 
   5  11   1      401.17      339.75     29.69 o 
   6  11   1      862.99      850.32     32.36 o 
   7  11   1        0.53       11.66     10.56 o 
   8  11   1       13.88       27.62     12.56 o 
   9  11   1       38.51       41.52     13.90 o 
  10  11   1        0.80       19.88     12.91 o 
   1  12   1      634.45      615.53     17.04 o 
   2  12   1      171.60      168.62     13.12 o 
   3  12   1      995.21     1019.63     24.63 o 
   4  12   1      906.46      891.32     28.15 o 
   5  12   1     1654.84     1733.69     40.58 o 
   6  12   1      288.07      251.98     28.86 o 
   7  12   1        2.43       20.13     13.55 o 
   8  12   1       56.56       49.72     13.94 o 
   1  13   1       22.11       22.88      8.94 o 
   2  13   1       36.29       32.45      9.82 o 
   3  13   1      212.64      203.46     18.92 o 
   4  13   1      549.60      604.03     29.08 o 
   5  13   1      201.65      199.33     23.45 o 
   6  13   1      397.13      372.73     33.78 o 
   7  13   1      403.07      447.98     30.71 o 
   1  14   1      219.73      228.58     19.45 o 
   2  14   1      131.92      119.66     17.42 o 
   3  14   1       26.86       15.16     12.65 o 
   4  14   1      196.27      149.77     24.20 o 
   5  14   1      971.63     1040.84     36.98 o 
   1  15   1       32.05       35.54     13.25 o 
   2  15   1       11.89       18.84     15.61 o 
   3  15   1       56.21       60.01     17.02 o 
   3   0   2    11987.56    11947.69     89.81 o 
   4   0   2     8871.59     8981.34     84.26 o 
   5   0   2     2121.68     1941.78     17.03 o 
   6   0   2     1877.67     1853.59     18.56 o 
   7   0   2    12156.78    12205.92    113.59 o 
   8   0   2     2797.42     2873.45     37.96 o 
   9   0   2     5745.14     5852.65     58.89 o 
  10   0   2     1786.07     1802.87     34.46 o 
  11   0   2     1726.99     1714.32     35.06 o 
  12   0   2      205.33      147.48     22.49 o 
  13   0   2       18.97       16.45     13.89 o 
  14   0   2      698.49      696.96     39.63 o 
   2   1   2    23890.49    18703.26   1197.35 o 
   3   1   2       76.08       84.28      5.90 o 
   4   1   2      214.04      224.70      6.92 o 
   5   1   2     2239.90     2317.70     14.60 o 
   6   1   2      499.84      560.82      7.68 o 
   7   1   2      100.84      106.68      8.00 o 
   8   1   2     1027.41      995.25     16.48 o 
   9   1   2      256.57      242.18     13.23 o 
  10   1   2      284.45      257.39     14.04 o 
  11   1   2        0.23       12.64      7.60 o 
  12   1   2      515.12      497.15     21.64 o 
  13   1   2      275.77      268.96     20.35 o 
  14   1   2      984.08     1041.53     33.59 o 
   1   2   2    19897.04    12704.34    840.16 o 
   2   2   2      788.64      785.24      6.23 o 
   3   2   2     5059.57     4806.87     30.93 o 
   4   2   2     3157.85     3094.08     20.22 o 
   5   2   2     3191.59     3213.59     17.49 o 
   6   2   2     4227.13     4463.44     27.29 o 
   7   2   2       29.66       26.86      6.55 o 
   8   2   2       94.25       92.45      9.42 o 
   9   2   2      945.35      926.28     18.47 o 
  10   2   2       64.86       57.06     10.90 o 
  11   2   2       19.20       32.46     10.63 o 
  12   2   2      774.05      804.38     23.53 o 
  13   2   2      211.12      234.69     20.45 o 
  14   2   2        4.45       17.59     12.03 o 
   0   3   2      448.75      454.38     12.49 o 
   1   3   2      643.44      753.49      6.84 o 
   2   3   2      442.75      381.21      6.31 o 
   3   3   2     9240.94     9528.46     60.56 o 
   4   3   2       19.62       23.70      5.02 o 
   5   3   2     3012.87     3087.70     18.70 o 
   6   3   2     5671.62     5383.20     41.21 o 
   7   3   2      564.52      534.99     12.86 o 
   8   3   2     1574.12     1452.75     17.96 o 
   9   3   2     2120.71     2164.53     24.47 o 
  10   3   2     1268.88     1234.76     24.01 o 
  11   3   2        0.53       12.68      8.74 o 
  12   3   2      555.24      575.36     22.50 o 
  13   3   2      333.86      335.22     21.25 o 
  14   3   2      110.19      111.18     17.54 o 
   0   4   2       83.40       78.67     10.44 o 
   1   4   2     1329.76     1534.41     10.99 o 
   2   4   2     3467.35     3761.21     22.34 o 
   3   4   2     1129.15     1155.97      8.67 o 
   4   4   2      719.14      780.90      8.12 o 
   5   4   2     1066.05     1079.42      9.41 o 
   6   4   2      730.12      776.24     12.20 o 
   7   4   2      207.10      247.71     10.89 o 
   8   4   2       11.46       21.98      7.68 o 
   9   4   2       70.67       64.79      9.64 o 
  10   4   2        0.17       15.71      8.80 o 
  11   4   2       14.03       22.61     10.51 o 
  12   4   2       24.23       28.55     11.79 o 
  13   4   2       87.48       83.62     15.00 o 
   0   5   2      651.70      770.77     17.86 o 
   1   5   2      907.22      868.87     11.53 o 
   2   5   2      844.52      774.43     10.15 o 
   3   5   2     1730.81     1775.75     15.07 o 
   4   5   2     3924.81     4102.64     18.24 o 
   5   5   2     2348.92     2470.51     15.76 o 
   6   5   2     3969.42     3917.51     23.73 o 
   7   5   2     1305.49     1257.67     17.54 o 
   8   5   2     1591.21     1583.50     20.01 o 
   9   5   2      114.92      115.39     11.70 o 
  10   5   2     1339.14     1415.60     23.79 o 
  11   5   2      647.08      687.76     21.82 o 
  12   5   2      666.31      705.74     23.50 o 
  13   5   2       34.47       40.82     13.16 o 
   0   6   2    10199.99    10663.21    142.60 o 
   1   6   2     6108.69     6070.63     49.19 o 
   2   6   2     1746.11     1674.76     15.52 o 
   3   6   2     4357.95     4580.97     34.84 o 
   4   6   2     1903.67     2024.62     15.74 o 
   5   6   2       17.05       20.07      5.94 o 
   6   6   2      514.44      464.89     13.63 o 
   7   6   2      152.95      165.13     12.94 o 
   8   6   2       14.88       19.80      7.42 o 
   9   6   2      401.98      425.51     14.83 o 
  10   6   2       19.98       23.35      8.45 o 
  11   6   2      234.22      233.58     18.10 o 
  12   6   2       45.15       35.55     12.66 o 
  13   6   2        7.11       20.87     11.54 o 
   0   7   2     6618.29     6425.22     65.22 o 
   1   7   2      821.98      825.74     12.88 o 
   2   7   2     7671.43     7412.81     45.94 o 
   3   7   2        5.61        8.76      4.27 o 
   4   7   2     2701.71     2597.75     22.89 o 
   5   7   2      370.22      372.76     11.84 o 
   6   7   2      247.83      226.34     13.08 o 
   7   7   2       45.37       40.93     10.42 o 
   8   7   2     1872.39     1870.69     23.46 o 
   9   7   2      869.49      826.34     19.16 o 
  10   7   2      262.21      233.51     16.44 o 
  11   7   2      270.81      242.40     19.48 o 
  12   7   2        5.49       17.48     10.42 o 
   0   8   2      144.19      121.14     12.12 o 
   1   8   2      306.88      317.90     12.28 o 
   2   8   2       72.75       66.41      7.88 o 
   3   8   2        9.90       15.09      5.68 o 
   4   8   2     2078.50     2059.31     20.76 o 
   5   8   2     3658.69     3652.03     30.56 o 
   6   8   2      258.78      250.61     14.61 o 
   7   8   2     4403.93     4377.89     34.77 o 
   8   8   2      964.00      941.88     21.85 o 
   9   8   2     1229.39     1272.46     24.17 o 
  10   8   2      390.07      404.80     19.66 o 
  11   8   2     2322.90     2428.59     34.62 o 
  12   8   2       31.86       34.85     12.40 o 
   0   9   2      621.27      689.08     20.73 o 
   1   9   2     1427.14     1468.58     17.35 o 
   2   9   2     1491.31     1565.18     18.54 o 
   3   9   2      181.80      177.97     11.52 o 
   4   9   2     1181.48     1170.88     23.25 o 
   5   9   2      236.07      242.30     16.02 o 
   6   9   2       17.08       24.64      8.33 o 
   7   9   2       63.06       55.87     12.11 o 
   8   9   2     2643.11     2722.73     32.33 o 
   9   9   2      665.29      611.52     23.27 o 
  10   9   2      171.22      173.45     19.08 o 
  11   9   2      265.38      246.45     23.14 o 
   0  10   2      393.36      377.47     19.09 o 
   1  10   2     1583.79     1520.40     18.90 o 
   2  10   2        9.17       13.01      6.66 o 
   3  10   2     2939.28     2834.48     27.50 o 
   4  10   2      118.86      125.75     14.38 o 
   5  10   2      735.41      736.12     22.46 o 
   6  10   2      304.84      283.70     18.87 o 
   7  10   2       18.67       23.69     11.98 o 
   8  10   2        8.78       23.85     12.63 o 
   9  10   2        0.20       13.13     11.08 o 
  10  10   2        8.96       15.62     12.07 o 
   0  11   2      123.46      103.07     14.02 o 
   1  11   2       12.17       25.25      7.95 o 
   2  11   2      203.24      210.29     12.84 o 
   3  11   2      579.86      566.12     19.52 o 
   4  11   2      120.92      129.58     16.21 o 
   5  11   2        3.00       24.43     11.95 o 
   6  11   2      483.42      489.98     27.58 o 
   7  11   2      111.61       85.97     16.49 o 
   8  11   2      138.55      123.85     18.99 o 
   9  11   2      160.63      166.67     21.23 o 
   0  12   2     1022.44     1023.60     29.66 o 
   1  12   2      119.70      106.08     11.30 o 
   2  12   2      254.15      271.42     15.11 o 
   3  12   2      391.79      399.83     18.63 o 
   4  12   2        0.44       17.64     12.87 o 
   5  12   2      187.76      196.22     25.41 o 
   6  12   2        5.81       21.17     14.73 o 
   7  12   2        3.09       12.26     12.80 o 
   8  12   2        3.75       25.65     15.61 o 
   0  13   2      135.70      132.43     18.81 o 
   1  13   2        4.17       20.91      9.48 o 
   2  13   2        2.36       15.30      8.82 o 
   3  13   2       51.40       49.84     15.16 o 
   4  13   2     1136.42     1173.63     31.65 o 
   5  13   2      137.66      113.08     27.52 o 
   6  13   2      301.99      299.35     33.30 o 
   7  13   2       97.31       93.97     19.65 o 
   0  14   2      130.05      103.40     28.09 o 
   1  14   2      533.57      483.94     21.63 o 
   2  14   2       48.21       32.62     13.74 o 
   3  14   2      435.50      407.06     24.59 o 
   4  14   2       24.76       25.26     14.54 o 
   5  14   2      183.01      214.45     27.07 o 
   0  15   2     2073.42     2196.68     75.33 o 
   1  15   2      122.20      141.68     21.63 o 
   2  15   2     1366.21     1486.31     49.24 o 
   1   1   3        3.29        9.23      2.65 o 
   2   1   3     4744.60     4791.17     27.11 o 
   3   1   3     4580.38     4700.59     24.94 o 
   4   1   3        0.53        7.19      2.39 o 
   5   1   3     3323.96     3364.08     19.63 o 
   6   1   3       76.12       76.53      4.79 o 
   7   1   3       39.88       63.23      7.92 o 
   8   1   3       57.05       47.56      8.75 o 
   9   1   3        1.88       12.36      7.05 o 
  10   1   3      400.50      382.33     15.57 o 
  11   1   3     1524.42     1605.25     24.67 o 
  12   1   3      184.81      198.63     17.25 o 
  13   1   3      284.91      291.36     20.77 o 
  14   1   3      481.06      482.44     24.84 o 
   1   2   3     6879.08     6831.26     39.81 o 
   2   2   3    18627.72    18543.56    127.13 o 
   3   2   3     8170.15     8448.08     50.14 o 
   4   2   3     2163.78     2207.66     13.47 o 
   5   2   3      112.99       81.41      6.70 o 
   6   2   3     1214.71     1150.58     13.35 o 
   7   2   3     3990.67     3931.28     28.70 o 
   8   2   3     1092.39     1095.32     16.92 o 
   9   2   3        0.36       19.75      7.72 o 
  10   2   3      341.24      318.77     14.24 o 
  11   2   3      135.26      136.78     14.47 o 
  12   2   3        0.75       14.02      9.43 o 
  13   2   3        0.51       18.06     10.87 o 
  14   2   3      362.59      369.18     24.18 o 
   1   3   3     3487.04     3551.20     22.14 o 
   2   3   3     1763.58     1977.27     10.69 o 
   3   3   3     2990.14     2884.95     18.51 o 
   4   3   3      563.38      503.92      8.77 o 
   5   3   3     5573.47     5689.44     28.51 o 
   6   3   3      674.36      634.32     12.11 o 
   7   3   3        0.25       10.56      4.80 o 
   8   3   3      900.68      912.90     15.46 o 
   9   3   3       91.43       95.64     11.77 o 
  10   3   3       56.76       48.21     11.01 o 
  11   3   3     1230.74     1231.88     25.96 o 
  12   3   3       53.28       45.99     12.35 o 
  13   3   3      544.54      532.44     23.59 o 
   1   4   3     2697.07     2896.90     25.26 o 
   2   4   3     1686.89     1842.14      9.73 o 
   3   4   3      147.78      187.11      6.07 o 
   4   4   3      303.16      260.62      6.40 o 
   5   4   3        3.78       10.34      3.96 o 
   6   4   3     2991.86     2992.56     19.93 o 
   7   4   3      392.86      378.27     11.88 o 
   8   4   3      303.82      281.60     11.61 o 
   9   4   3      631.75      653.63     15.06 o 
  10   4   3     2094.15     2133.05     27.03 o 
  11   4   3     1282.33     1340.51     24.16 o 
  12   4   3     1541.92     1612.16     28.47 o 
  13   4   3      528.38      561.29     24.29 o 
   1   5   3     2055.42     2203.11     13.98 o 
   2   5   3       94.22       99.31      4.67 o 
   3   5   3     3613.95     3646.19     27.18 o 
   4   5   3      248.58      262.16      7.05 o 
   5   5   3     3162.35     3199.78     17.60 o 
   6   5   3      127.93      127.81      8.27 o 
   7   5   3     1804.42     1735.30     20.06 o 
   8   5   3       86.00       87.95     10.19 o 
   9   5   3       34.37       39.47      8.34 o 
  10   5   3       80.42       85.26     12.24 o 
  11   5   3      469.56      431.77     19.68 o 
  12   5   3      191.82      165.55     18.87 o 
  13   5   3      171.54      179.73     19.14 o 
   1   6   3     2492.17     2665.75     16.91 o 
   2   6   3     2373.59     2563.01     28.01 o 
   3   6   3        0.98       13.41      4.51 o 
   4   6   3     1466.22     1425.90     12.56 o 
   5   6   3     1005.21     1076.89     14.79 o 
   6   6   3      129.90      114.60     11.34 o 
   7   6   3      397.19      401.76     14.55 o 
   8   6   3      136.53      133.12     12.27 o 
   9   6   3      421.83      430.15     15.51 o 
  10   6   3      333.04      314.30     16.92 o 
  11   6   3       24.64       22.98     10.21 o 
  12   6   3      250.52      235.37     19.87 o 
  13   6   3       85.07       72.84     15.59 o 
   1   7   3      448.41      487.13     10.11 o 
   2   7   3       27.58       29.22      6.24 o 
   3   7   3       60.33       70.10      7.80 o 
   4   7   3      194.75      190.53      9.99 o 
   5   7   3      110.12       91.02     10.72 o 
   6   7   3      138.33      124.22     14.53 o 
   7   7   3       26.89       29.05      9.74 o 
   8   7   3      589.67      603.08     18.45 o 
   9   7   3       70.67       63.37     10.05 o 
  10   7   3       71.57       72.36     11.69 o 
  11   7   3      259.05      221.73     18.68 o 
  12   7   3      566.65      574.36     25.59 o 
   1   8   3      317.95      331.33     11.31 o 
   2   8   3        6.17       13.82      5.34 o 
   3   8   3      160.20      140.96     11.48 o 
   4   8   3       38.02       45.16     12.81 o 
   5   8   3        0.06       14.38      6.90 o 
   6   8   3       32.09       27.92     11.13 o 
   7   8   3        0.08       14.54      8.77 o 
   8   8   3      495.47      523.86     20.61 o 
   9   8   3      119.96      123.66     14.16 o 
  10   8   3        5.52       18.85      9.38 o 
  11   8   3       24.35       30.53     11.56 o 
  12   8   3       47.42       25.00     14.67 o 
   1   9   3      583.69      545.50     13.32 o 
   2   9   3      236.22      225.79     12.92 o 
   3   9   3       56.25       49.80      9.97 o 
   4   9   3      466.48      481.33     16.15 o 
   5   9   3      466.11      468.95     18.97 o 
   6   9   3        1.16       13.12      7.67 o 
   7   9   3      392.70      363.85     18.06 o 
   8   9   3      141.28      148.25     15.70 o 
   9   9   3        6.33       20.02     10.18 o 
  10   9   3      690.98      769.78     24.66 o 
  11   9   3      365.50      368.61     23.02 o 
   1  10   3      842.17      809.23     16.19 o 
   2  10   3        7.25       19.76      7.87 o 
   3  10   3      194.04      171.24     13.79 o 
   4  10   3     3243.20     3234.45     40.40 o 
   5  10   3       54.99       65.92     12.37 o 
   6  10   3      593.08      616.56     22.93 o 
   7  10   3      441.79      414.99     20.49 o 
   8  10   3      134.35      127.04     17.23 o 
   9  10   3       17.82       30.55     12.67 o 
  10  10   3       50.08       57.46     13.22 o 
   1  11   3     2841.70     2883.18     26.37 o 
   2  11   3     1096.79     1120.23     20.36 o 
   3  11   3      486.86      478.84     19.26 o 
   4  11   3       39.01       48.01     11.68 o 
   5  11   3      848.00      889.49     25.63 o 
   6  11   3     1175.14     1192.21     30.86 o 
   7  11   3      100.81      106.30     22.52 o 
   8  11   3      599.73      676.48     30.23 o 
   9  11   3       54.71       51.98     13.32 o 
   1  12   3      192.58      183.22     13.64 o 
   2  12   3      304.23      314.99     16.08 o 
   3  12   3       69.26       53.08     11.98 o 
   4  12   3     2041.47     2090.76     35.17 o 
   5  12   3        0.01       16.25     12.05 o 
   6  12   3      529.45      532.75     28.68 o 
   7  12   3      114.91       92.27     19.05 o 
   8  12   3       54.55       42.08     14.82 o 
   1  13   3      192.43      171.34     16.37 o 
   2  13   3      427.44      422.94     19.38 o 
   3  13   3      266.91      269.80     18.78 o 
   4  13   3        1.07       19.25     12.00 o 
   5  13   3      658.57      639.42     34.30 o 
   6  13   3       20.05       35.05     18.50 o 
   7  13   3      822.12      845.50     31.14 o 
   1  14   3        3.26       20.20     11.88 o 
   2  14   3      268.80      256.11     21.52 o 
   3  14   3       77.18       76.53     18.28 o 
   4  14   3      164.46      153.65     21.47 o 
   5  14   3       44.58       59.36     19.29 o 
   1  15   3       33.65       44.53     17.16 o 
   2  15   3       20.51       28.84     15.45 o 
   0   0   4    19574.19    17881.87    116.41 o 
   1   0   4    45009.41    42762.42    461.77 o 
   2   0   4     5179.80     5283.54     49.50 o 
   3   0   4     2022.27     1639.94     13.48 o 
   4   0   4      306.33      276.19      8.49 o 
   5   0   4     2031.50     2415.87     25.30 o 
   6   0   4     3413.00     3523.30     27.68 o 
   7   0   4      146.31      151.30     16.34 o 
   8   0   4       50.69       47.75     13.47 o 
   9   0   4       47.10       48.79     12.12 o 
  10   0   4      711.43      738.57     25.02 o 
  11   0   4      109.89      117.52     20.36 o 
  12   0   4      225.61      221.21     23.63 o 
  13   0   4       90.62       96.36     21.84 o 
  14   0   4      288.86      299.83     40.22 o 
   0   1   4      391.76      468.61      7.78 o 
   1   1   4      362.01      349.26      4.76 o 
   2   1   4     4991.94     5177.38     24.56 o 
   3   1   4    22478.54    23577.20    117.80 o 
   4   1   4        8.88        7.57      3.05 o 
   5   1   4     1976.41     2124.27     12.74 o 
   6   1   4     1493.94     1622.73     12.10 o 
   7   1   4     2048.38     1923.25     16.66 o 
   8   1   4      939.15      855.89     16.79 o 
   9   1   4      911.50      843.90     18.08 o 
  10   1   4      767.30      732.33     18.53 o 
  11   1   4      731.10      742.46     20.43 o 
  12   1   4      591.01      607.22     20.78 o 
  13   1   4      267.54      271.83     20.59 o 
  14   1   4      117.95       99.23     17.76 o 
   0   2   4       11.23       12.41      4.35 o 
   1   2   4     3461.88     3288.03     20.90 o 
   2   2   4     2064.59     2067.48     13.94 o 
   3   2   4     1561.51     1618.35     11.29 o 
   4   2   4       54.93       45.20      4.94 o 
   5   2   4      236.15      238.95      8.30 o 
   6   2   4     1919.61     2056.11     16.51 o 
   7   2   4     2405.12     2369.41     18.64 o 
   8   2   4     1503.88     1384.65     17.98 o 
   9   2   4     2927.50     3001.94     25.95 o 
  10   2   4      708.77      673.22     16.83 o 
  11   2   4      705.88      731.32     19.15 o 
  12   2   4      317.11      306.88     19.43 o 
  13   2   4        5.47       12.19     10.18 o 
   0   3   4     3258.48     2815.98     21.26 o 
   1   3   4        0.30       10.70      3.69 o 
   2   3   4     2394.46     2433.34     13.22 o 
   3   3   4      311.46      277.57      6.87 o 
   4   3   4        0.36        7.43      3.83 o 
   5   3   4      518.32      552.57     10.02 o 
   6   3   4      772.76      761.70     12.45 o 
   7   3   4      851.61      855.01     13.80 o 
   8   3   4      255.17      250.95     11.39 o 
   9   3   4     1266.78     1199.53     19.73 o 
  10   3   4      850.34      903.01     18.79 o 
  11   3   4      764.37      776.22     20.79 o 
  12   3   4      146.17      158.24     15.68 o 
  13   3   4      167.92      150.01     18.69 o 
   0   4   4      725.88      909.48     12.63 o 
   1   4   4      100.81       98.47      5.52 o 
   2   4   4        0.77        8.32      2.87 o 
   3   4   4       90.50       83.32      4.69 o 
   4   4   4     1503.55     1510.78     10.56 o 
   5   4   4       87.50       97.98      7.09 o 
   6   4   4      101.44       87.07      7.83 o 
   7   4   4      382.29      401.85     12.30 o 
   8   4   4       25.26       30.62      7.17 o 
   9   4   4      172.16      178.52     12.76 o 
  10   4   4       27.03       44.89     10.98 o 
  11   4   4       46.16       47.37     12.03 o 
  12   4   4       66.87       66.94     13.68 o 
  13   4   4       53.02       48.85     15.14 o 
   0   5   4     4062.91     3848.25     46.09 o 
   1   5   4     2622.17     2544.39     16.07 o 
   2   5   4     7647.60     7887.32     53.27 o 
   3   5   4      170.80      140.57      5.30 o 
   4   5   4      737.91      725.36     11.36 o 
   5   5   4      215.94      210.61      9.18 o 
   6   5   4      148.37      140.47      8.58 o 
   7   5   4       17.20       16.45      6.02 o 
   8   5   4     1035.32     1008.80     19.16 o 
   9   5   4      276.26      287.82     13.96 o 
  10   5   4      608.69      634.33     19.62 o 
  11   5   4       70.88       60.01     12.73 o 
  12   5   4       44.56       40.18     12.47 o 
  13   5   4       29.83       46.98     13.87 o 
   0   6   4        6.52        7.51      6.18 o 
   1   6   4       68.53       80.45      5.93 o 
   2   6   4     4043.26     4027.50     34.17 o 
   3   6   4       28.04       30.92      4.95 o 
   4   6   4      133.87      121.10      8.88 o 
   5   6   4      604.68      582.96     12.48 o 
   6   6   4      837.13      821.18     16.33 o 
   7   6   4     1153.50     1115.47     19.61 o 
   8   6   4      701.37      667.74     16.99 o 
   9   6   4      267.77      263.63     15.28 o 
  10   6   4      406.49      386.85     18.47 o 
  11   6   4      378.35      377.99     19.43 o 
  12   6   4      217.00      194.01     19.62 o 
   0   7   4     2972.86     3106.88     42.69 o 
   1   7   4      205.40      200.13      8.36 o 
   2   7   4      102.00       80.36      7.45 o 
   3   7   4      155.36      146.15      9.84 o 
   4   7   4     1117.35     1132.08     15.40 o 
   5   7   4     1284.57     1267.17     19.55 o 
   6   7   4      396.06      362.39     16.83 o 
   7   7   4     2884.05     2901.69     29.01 o 
   8   7   4     3694.62     3821.96     31.74 o 
   9   7   4      883.14      910.88     19.51 o 
  10   7   4      732.93      743.95     20.71 o 
  11   7   4     1202.20     1275.52     28.32 o 
  12   7   4      362.14      383.89     25.58 o 
   0   8   4     5045.48     5208.84     59.48 o 
   1   8   4     3893.40     3922.11     23.59 o 
   2   8   4      927.80      872.70     14.43 o 
   3   8   4     4602.73     4462.69     27.37 o 
   4   8   4     3678.48     3636.31     36.76 o 
   5   8   4        2.20       12.71      6.82 o 
   6   8   4     2463.68     2526.20     28.85 o 
   7   8   4        4.01       16.37      8.11 o 
   8   8   4        2.13       20.01      9.71 o 
   9   8   4      275.62      243.96     16.77 o 
  10   8   4      787.46      819.93     22.61 o 
  11   8   4       28.25       29.03     12.72 o 
   0   9   4     2701.63     2695.08     29.78 o 
   1   9   4     2644.74     2523.77     21.85 o 
   2   9   4     1246.95     1167.08     19.92 o 
   3   9   4     2462.94     2449.76     25.82 o 
   4   9   4        1.76       12.67      7.22 o 
   5   9   4       69.69       85.85     11.07 o 
   6   9   4       22.28       21.29      9.08 o 
   7   9   4      333.12      309.44     19.50 o 
   8   9   4      432.25      433.05     20.33 o 
   9   9   4      247.85      229.39     18.74 o 
  10   9   4       10.79       15.84     10.23 o 
  11   9   4      332.00      324.64     23.72 o 
   0  10   4       20.74       27.47     12.09 o 
   1  10   4      831.70      780.62     19.35 o 
   2  10   4        8.14       17.49      7.93 o 
   3  10   4      111.91      120.15     13.85 o 
   4  10   4       36.59       38.28     10.23 o 
   5  10   4      591.99      620.22     19.63 o 
   6  10   4     2313.88     2250.92     29.56 o 
   7  10   4     1103.79     1056.53     23.58 o 
   8  10   4      283.98      317.20     18.50 o 
   9  10   4      973.41     1036.44     27.29 o 
  10  10   4      589.88      591.38     24.84 o 
   0  11   4      354.70      358.72     21.94 o 
   1  11   4       32.28       42.31      8.95 o 
   2  11   4      310.75      326.62     16.32 o 
   3  11   4      543.70      525.68     19.32 o 
   4  11   4      255.23      254.33     17.26 o 
   5  11   4        1.05       19.83      9.95 o 
   6  11   4       52.57       56.67     12.71 o 
   7  11   4       39.95       51.73     13.54 o 
   8  11   4       48.82       38.42     13.48 o 
   9  11   4        0.25       12.15     12.30 o 
   0  12   4      421.35      406.73     27.94 o 
   1  12   4      520.87      547.74     20.39 o 
   2  12   4     1429.91     1469.58     23.54 o 
   3  12   4       27.01       29.16     11.61 o 
   4  12   4       85.55       69.22     15.34 o 
   5  12   4      188.77      200.56     17.93 o 
   6  12   4      404.95      419.48     22.66 o 
   7  12   4      273.39      241.70     24.88 o 
   8  12   4       31.15       39.67     14.77 o 
   0  13   4     1573.83     1547.80     43.82 o 
   1  13   4     1183.96     1235.98     28.12 o 
   2  13   4     1581.38     1675.13     31.53 o 
   3  13   4      431.40      440.83     20.70 o 
   4  13   4      244.51      278.27     24.65 o 
   5  13   4      146.56      147.48     23.67 o 
   6  13   4      276.06      265.65     27.21 o 
   7  13   4        0.00       24.34     13.38 o 
   0  14   4      698.76      704.06     34.83 o 
   1  14   4      145.38      152.84     19.25 o 
   2  14   4      261.48      296.14     24.36 o 
   3  14   4      197.67      212.33     24.34 o 
   4  14   4        3.79       16.07     15.14 o 
   5  14   4      208.81      217.20     29.25 o 
   0  15   4      583.76      643.61     42.66 o 
   1  15   4       57.61       67.41     18.10 o 
   1   1   5      839.05      737.73      6.71 o 
   2   1   5       30.18       31.27      3.14 o 
   3   1   5       32.20       35.61      3.74 o 
   4   1   5      560.16      580.42      8.03 o 
   5   1   5        5.75        7.04      3.30 o 
   6   1   5      401.53      408.70      8.20 o 
   7   1   5      189.72      195.80      8.67 o 
   8   1   5      135.11      130.85     10.97 o 
   9   1   5       12.31       21.41      8.13 o 
  10   1   5       18.95       17.80      8.31 o 
  11   1   5      136.37      124.95     13.23 o 
  12   1   5       84.07       76.88     12.55 o 
  13   1   5      171.65      175.17     18.28 o 
   1   2   5     1175.25     1189.62      9.51 o 
   2   2   5     1265.10     1390.50     10.58 o 
   3   2   5     9777.75     9933.66     58.46 o 
   4   2   5     1264.69     1241.55     11.92 o 
   5   2   5       82.97      100.19      6.41 o 
   6   2   5      620.25      556.14     10.06 o 
   7   2   5     3648.80     3892.53     26.32 o 
   8   2   5       25.93       23.67      6.79 o 
   9   2   5     1356.40     1356.66     20.17 o 
  10   2   5       10.31       16.13      7.47 o 
  11   2   5      336.53      328.05     16.41 o 
  12   2   5      237.62      231.98     17.01 o 
  13   2   5      908.16      894.43     26.65 o 
   1   3   5     2351.17     2454.72     16.70 o 
   2   3   5     4270.18     4238.29     24.02 o 
   3   3   5      128.62      139.62      5.77 o 
   4   3   5     5264.53     5289.40     27.76 o 
   5   3   5       15.38       25.52      6.13 o 
   6   3   5      728.14      734.43     13.01 o 
   7   3   5       59.62       72.18      9.25 o 
   8   3   5        9.93       16.71      6.39 o 
   9   3   5      575.15      571.06     14.87 o 
  10   3   5      541.70      503.92     16.48 o 
  11   3   5       55.11       69.69     13.29 o 
  12   3   5      999.18     1041.59     28.57 o 
  13   3   5      339.45      349.50     23.79 o 
   1   4   5     1158.67     1250.94     11.89 o 
   2   4   5       93.42       92.87      5.36 o 
   3   4   5     3586.97     3592.80     25.75 o 
   4   4   5     1650.41     1694.05     12.84 o 
   5   4   5     3127.93     2860.89     17.97 o 
   6   4   5      181.54      153.12      8.62 o 
   7   4   5     3704.51     3739.58     23.94 o 
   8   4   5      110.15       93.74      9.78 o 
   9   4   5       12.79       15.82      6.53 o 
  10   4   5      970.28      980.19     21.52 o 
  11   4   5      447.69      439.36     20.62 o 
  12   4   5       33.83       38.67     12.25 o 
  13   4   5      590.13      618.48     29.89 o 
   1   5   5     1233.27     1460.46     12.16 o 
   2   5   5     1224.72     1149.17      9.90 o 
   3   5   5     2337.70     2456.94     15.82 o 
   4   5   5     3660.34     3728.37     25.03 o 
   5   5   5      499.55      516.18     12.02 o 
   6   5   5     3650.94     3554.62     29.82 o 
   7   5   5        3.98       15.74      6.68 o 
   8   5   5       84.46       66.37     10.47 o 
   9   5   5      191.73      187.02     13.36 o 
  10   5   5       82.63       81.97     11.98 o 
  11   5   5      429.41      404.12     23.47 o 
  12   5   5      916.87      921.60     29.00 o 
  13   5   5      273.24      232.38     24.45 o 
   1   6   5     2048.20     2153.04     24.37 o 
   2   6   5      734.43      748.66      9.61 o 
   3   6   5     1370.62     1352.34     15.25 o 
   4   6   5      158.07      168.67     10.24 o 
   5   6   5      692.69      661.91     14.23 o 
   6   6   5      141.11      149.04     10.83 o 
   7   6   5        1.90       12.74      6.91 o 
   8   6   5      293.54      277.20     14.24 o 
   9   6   5       83.18       82.55     10.81 o 
  10   6   5      366.50      369.24     19.90 o 
  11   6   5      451.15      452.06     22.26 o 
  12   6   5      297.14      327.59     24.05 o 
   1   7   5       36.21       48.76      6.70 o 
   2   7   5       18.46       20.95      6.92 o 
   3   7   5       35.80       30.07      7.85 o 
   4   7   5      226.51      217.74     11.80 o 
   5   7   5      710.64      741.13     15.56 o 
   6   7   5      501.96      522.39     17.39 o 
   7   7   5     1023.24      995.29     21.60 o 
   8   7   5      176.70      159.91     14.19 o 
   9   7   5      182.68      191.11     15.20 o 
  10   7   5      199.50      178.51     16.87 o 
  11   7   5       47.40       41.40     13.14 o 
  12   7   5      230.91      204.60     22.30 o 
   1   8   5      230.62      218.92     11.13 o 
   2   8   5      190.13      161.22     12.48 o 
   3   8   5      196.49      197.34     13.60 o 
   4   8   5      108.22      119.26     12.11 o 
   5   8   5        0.45       15.95      7.01 o 
   6   8   5       12.59       28.36     10.19 o 
   7   8   5       49.55       42.29     12.99 o 
   8   8   5       30.47       37.09     12.45 o 
   9   8   5        1.50       17.10     11.07 o 
  10   8   5       65.61       53.25     13.36 o 
  11   8   5        7.05       19.16     11.95 o 
   1   9   5      229.78      212.92     14.35 o 
   2   9   5      997.97      949.22     18.83 o 
   3   9   5      516.07      545.52     16.60 o 
   4   9   5        0.47       13.29      7.64 o 
   5   9   5       31.34       29.43     10.77 o 
   6   9   5     1641.50     1605.52     26.96 o 
   7   9   5       74.95      102.77     14.86 o 
   8   9   5      557.52      593.16     22.56 o 
   9   9   5      266.88      278.68     19.96 o 
  10   9   5      113.45       95.05     14.43 o 
  11   9   5      265.30      290.40     24.57 o 
   1  10   5      131.27      135.52     12.95 o 
   2  10   5       10.35       15.23      8.14 o 
   3  10   5     1031.20     1001.77     22.57 o 
   4  10   5       14.97       16.92      8.75 o 
   5  10   5      604.55      602.81     21.14 o 
   6  10   5        2.33       12.28      8.79 o 
   7  10   5      399.89      371.67     20.02 o 
   8  10   5        0.23       13.25      9.41 o 
   9  10   5       58.44       56.09     13.96 o 
  10  10   5       56.27       60.30     14.68 o 
   1  11   5      137.62      149.69     14.63 o 
   2  11   5     2936.61     2955.56     31.23 o 
   3  11   5      276.01      252.14     18.41 o 
   4  11   5       25.43       43.57     11.74 o 
   5  11   5        0.04       17.48      8.79 o 
   6  11   5      637.85      591.68     22.30 o 
   7  11   5      416.83      394.60     22.88 o 
   8  11   5        1.27       13.11     10.24 o 
   9  11   5       66.55       75.32     14.82 o 
   1  12   5       44.92       51.37     14.34 o 
   2  12   5       85.83       75.71     14.31 o 
   3  12   5     1523.47     1491.67     30.06 o 
   4  12   5       98.68       85.29     15.34 o 
   5  12   5      758.94      817.09     23.51 o 
   6  12   5       72.70       75.39     15.41 o 
   7  12   5      888.98      922.23     29.62 o 
   8  12   5       21.98       30.29     15.64 o 
   1  13   5       51.86       46.87     12.31 o 
   2  13   5      933.14      968.18     31.44 o 
   3  13   5      431.30      410.37     22.29 o 
   4  13   5      326.94      332.11     24.01 o 
   5  13   5        1.69       22.56     14.31 o 
   6  13   5      581.91      565.20     32.59 o 
   1  14   5        2.12       18.74     13.56 o 
   2  14   5      145.83      129.96     18.45 o 
   3  14   5      464.18      488.57     28.40 o 
   4  14   5       34.92       48.38     18.86 o 
   0   0   6      194.72      209.26     12.46 o 
   1   0   6      538.41      471.66      9.34 o 
   2   0   6       12.58       31.04      5.19 o 
   3   0   6      650.06      547.50      9.52 o 
   4   0   6     3905.31     3545.26     23.73 o 
   5   0   6       54.59       64.12      7.23 o 
   6   0   6     7276.09     7124.36     49.28 o 
   7   0   6     2106.92     1996.98     25.06 o 
   8   0   6     3484.78     3432.05     38.64 o 
   9   0   6     1724.51     1686.54     32.00 o 
  10   0   6     1584.38     1642.26     33.99 o 
  11   0   6      392.73      364.00     26.19 o 
  12   0   6     1070.88     1112.77     34.49 o 
  13   0   6      180.45      206.40     29.07 o 
   0   1   6     3301.73     3299.84     20.72 o 
   1   1   6      117.41       93.59      8.86 o 
   2   1   6     4955.60     5295.28     30.89 o 
   3   1   6     7094.82     8059.65     30.39 o 
   4   1   6      316.46      363.95      6.47 o 
   5   1   6     1478.25     1652.99     12.22 o 
   6   1   6       70.81       54.85      5.74 o 
   7   1   6      446.18      383.92     11.08 o 
   8   1   6     1279.35     1299.33     18.55 o 
   9   1   6       57.81       48.47      9.84 o 
  10   1   6      133.16      137.91     12.10 o 
  11   1   6      269.65      270.33     16.64 o 
  12   1   6      305.05      307.33     18.10 o 
  13   1   6        0.55       15.47     10.44 o 
   0   2   6     4945.27     5132.92     40.72 o 
   1   2   6     3110.68     3343.13     14.26 o 
   2   2   6     4399.23     4582.27     28.70 o 
   3   2   6        0.02        9.20      3.64 o 
   4   2   6     7204.22     7275.01     33.85 o 
   5   2   6       87.88       87.74      7.27 o 
   6   2   6       19.50       19.44      5.05 o 
   7   2   6      157.50      181.02      9.83 o 
   8   2   6       39.16       35.08      7.39 o 
   9   2   6      718.64      739.71     16.72 o 
  10   2   6       64.36       48.55     10.53 o 
  11   2   6       20.36       26.36      9.74 o 
  12   2   6      116.48      104.62     16.31 o 
  13   2   6       49.91       44.42     14.26 o 
   0   3   6      269.47      328.34      9.62 o 
   1   3   6       88.91      106.75      5.93 o 
   2   3   6      335.89      361.72      6.90 o 
   3   3   6      107.47       94.14      5.19 o 
   4   3   6     2033.83     2108.24     13.80 o 
   5   3   6     2208.32     2229.69     16.69 o 
   6   3   6     2123.98     2008.25     17.65 o 
   7   3   6     2490.61     2419.37     20.18 o 
   8   3   6        2.42       14.01      6.26 o 
   9   3   6      109.54       91.97     10.52 o 
  10   3   6      309.04      288.12     15.70 o 
  11   3   6     1371.99     1440.24     31.76 o 
  12   3   6        2.63       14.84     12.14 o 
  13   3   6      533.93      585.67     30.81 o 
   0   4   6       52.54       69.80     11.94 o 
   1   4   6      410.65      468.60      8.63 o 
   2   4   6     1668.32     1866.01     13.66 o 
   3   4   6      297.64      304.41      8.89 o 
   4   4   6       15.89       27.01      5.98 o 
   5   4   6      205.32      216.49      9.98 o 
   6   4   6      929.94      989.98     15.15 o 
   7   4   6       57.69       71.43     10.41 o 
   8   4   6       71.05       60.19      9.81 o 
   9   4   6        6.88       15.32      7.42 o 
  10   4   6      209.51      189.10     14.94 o 
  11   4   6       92.18       79.19     15.96 o 
  12   4   6       44.60       53.66     17.26 o 
  13   4   6       28.60       26.12     14.97 o 
   0   5   6     3837.75     4054.22     31.55 o 
   1   5   6      146.51      137.92      7.38 o 
   2   5   6      174.21      193.08      7.71 o 
   3   5   6     1494.20     1445.82     13.61 o 
   4   5   6        4.59        8.03      4.54 o 
   5   5   6     4472.31     4443.00     26.99 o 
   6   5   6      223.78      227.35     10.82 o 
   7   5   6     1199.90     1183.05     17.97 o 
   8   5   6      679.45      670.42     17.28 o 
   9   5   6     2062.57     2159.92     29.59 o 
  10   5   6      157.36      148.33     16.63 o 
  11   5   6      619.83      596.27     22.99 o 
  12   5   6       91.89       86.37     16.44 o 
   0   6   6     3980.64     4158.40     41.52 o 
   1   6   6     1528.58     1465.77     15.33 o 
   2   6   6      781.29      766.14     11.58 o 
   3   6   6      589.13      593.63     13.18 o 
   4   6   6     1498.82     1497.09     17.54 o 
   5   6   6      102.60       96.31      9.94 o 
   6   6   6      570.97      616.92     15.82 o 
   7   6   6       37.68       42.53      9.64 o 
   8   6   6        1.19       10.36      7.32 o 
   9   6   6      584.01      623.43     20.25 o 
  10   6   6      451.16      465.30     20.27 o 
  11   6   6       48.93       41.71     12.24 o 
  12   6   6        0.00       11.65      9.99 o 
   0   7   6     2234.91     2182.57     35.03 o 
   1   7   6     6105.33     6108.03     37.42 o 
   2   7   6        1.78       13.22      6.99 o 
   3   7   6     5924.43     5871.21     45.47 o 
   4   7   6        2.61       12.43      6.08 o 
   5   7   6     1590.44     1548.21     19.52 o 
   6   7   6      416.54      423.13     15.87 o 
   7   7   6       29.99       23.54     11.40 o 
   8   7   6     1045.35     1031.29     23.87 o 
   9   7   6       97.66       95.80     13.84 o 
  10   7   6      664.59      649.92     22.96 o 
  11   7   6       25.11       33.21     12.96 o 
  12   7   6       10.36       15.15     10.17 o 
   0   8   6      105.76      115.90     18.17 o 
   1   8   6     1725.18     1683.29     22.50 o 
   2   8   6      431.68      426.47     16.14 o 
   3   8   6       15.66       22.48      8.70 o 
   4   8   6       83.65       75.86     10.34 o 
   5   8   6       32.10       35.88      9.92 o 
   6   8   6     7359.28     7607.80     42.60 o 
   7   8   6      691.97      690.07     21.49 o 
   8   8   6      395.39      404.62     20.58 o 
   9   8   6      580.32      566.96     22.97 o 
  10   8   6     2177.01     2288.02     35.42 o 
  11   8   6      180.13      168.74     21.22 o 
   0   9   6      755.27      755.94     37.49 o 
   1   9   6       71.36       89.63     13.52 o 
   2   9   6     1583.19     1558.58     24.16 o 
   3   9   6       43.92       40.05     10.95 o 
   4   9   6        0.16        9.96      7.57 o 
   5   9   6      533.07      515.47     19.02 o 
   6   9   6        1.46       14.70      9.43 o 
   7   9   6     1025.69     1079.67     27.50 o 
   8   9   6      617.13      613.56     23.11 o 
   9   9   6      212.27      192.60     18.99 o 
  10   9   6      306.96      318.12     21.97 o 
   0  10   6     1052.54     1102.42     39.52 o 
   1  10   6      240.94      193.94     16.25 o 
   2  10   6     3148.74     3105.62     42.58 o 
   3  10   6        0.01       11.28      8.28 o 
   4  10   6     2529.45     2526.21     28.36 o 
   5  10   6       34.49       23.21      9.70 o 
   6  10   6       49.90       62.66     14.16 o 
   7  10   6      521.34      535.91     25.42 o 
   8  10   6      246.01      212.71     19.28 o 
   9  10   6      205.99      217.14     19.79 o 
  10  10   6       20.97       24.35     10.96 o 
   0  11   6      288.32      313.37     27.00 o 
   1  11   6      224.68      233.22     18.53 o 
   2  11   6        3.14       16.69      9.23 o 
   3  11   6        0.52       12.34     10.40 o 
   4  11   6        0.01       16.33      9.96 o 
   5  11   6      506.30      493.53     23.74 o 
   6  11   6       22.07       33.20     11.99 o 
   7  11   6      198.28      191.49     19.08 o 
   8  11   6        7.44       18.48     12.52 o 
   9  11   6      179.35      173.89     18.41 o 
   0  12   6      872.29      871.42     35.97 o 
   1  12   6       69.43       60.14     13.98 o 
   2  12   6       51.50       59.63     16.01 o 
   3  12   6      468.46      459.78     25.47 o 
   4  12   6      982.26     1027.87     27.34 o 
   5  12   6        6.02       14.05     11.24 o 
   6  12   6       86.34       87.20     16.50 o 
   7  12   6       79.45       80.66     17.74 o 
   0  13   6      190.42      252.22     30.81 o 
   1  13   6      155.30      145.54     17.72 o 
   2  13   6      231.23      221.74     21.58 o 
   3  13   6     1081.32     1094.01     32.49 o 
   4  13   6        1.12       16.63     12.81 o 
   5  13   6      529.12      525.78     30.35 o 
   6  13   6       12.94       21.50     14.78 o 
   0  14   6      967.93      973.81     44.01 o 
   1  14   6      384.20      371.95     27.25 o 
   2  14   6      106.25       71.22     17.99 o 
   3  14   6        0.22       23.18     14.38 o 
   1   1   7      339.11      336.90      6.81 o 
   2   1   7     1164.49     1212.13      9.66 o 
   3   1   7      157.84      206.67      5.59 o 
   4   1   7      793.69      769.70      8.07 o 
   5   1   7     1795.65     1863.94     13.04 o 
   6   1   7      361.60      351.27      9.81 o 
   7   1   7       16.59       14.95      5.97 o 
   8   1   7      758.92      674.54     17.32 o 
   9   1   7       51.69       48.81     10.02 o 
  10   1   7       21.76       24.06      9.21 o 
  11   1   7      356.73      364.58     19.91 o 
  12   1   7      100.43      110.01     17.14 o 
  13   1   7      420.16      415.40     24.21 o 
   1   2   7      393.63      384.40      7.34 o 
   2   2   7      343.48      281.80      6.75 o 
   3   2   7      607.90      595.08      8.90 o 
   4   2   7     7301.27     7325.03     36.10 o 
   5   2   7     1755.36     1923.70     15.21 o 
   6   2   7      401.81      389.40     10.53 o 
   7   2   7        0.00       12.86      5.78 o 
   8   2   7      250.74      259.63     11.77 o 
   9   2   7      614.76      592.72     17.44 o 
  10   2   7        0.89       11.59      9.01 o 
  11   2   7       32.08       42.24     11.38 o 
  12   2   7      152.07      137.58     18.29 o 
  13   2   7      163.86      174.22     21.71 o 
   1   3   7        0.17        7.70      3.34 o 
   2   3   7       47.00       37.49      5.98 o 
   3   3   7     2600.99     2505.90     14.45 o 
   4   3   7      331.40      309.47      8.33 o 
   5   3   7     6940.16     6930.34     31.66 o 
   6   3   7       69.96       75.68      7.97 o 
   7   3   7      603.36      612.32     14.40 o 
   8   3   7       19.11       19.89      7.84 o 
   9   3   7       71.93       69.65     11.01 o 
  10   3   7       34.65       32.62     12.09 o 
  11   3   7      118.85      130.45     17.10 o 
  12   3   7       36.16       30.39     12.56 o 
  13   3   7      720.45      745.43     31.98 o 
   1   4   7      887.78      938.56     10.60 o 
   2   4   7      241.05      200.24      8.28 o 
   3   4   7     1083.07     1131.65     12.95 o 
   4   4   7     4026.34     4139.74     28.11 o 
   5   4   7       37.40       32.88      6.87 o 
   6   4   7      899.45      879.11     16.08 o 
   7   4   7     2971.99     2949.53     25.77 o 
   8   4   7      362.59      356.38     15.33 o 
   9   4   7        1.57       14.11      8.67 o 
  10   4   7      523.82      545.36     20.72 o 
  11   4   7      157.46      134.32     19.32 o 
  12   4   7     1998.70     2083.96     38.21 o 
   1   5   7      136.28      165.33      7.54 o 
   2   5   7      378.84      410.93      9.46 o 
   3   5   7     1495.76     1472.92     14.97 o 
   4   5   7      204.32      176.36      9.60 o 
   5   5   7     3710.33     3769.96     27.44 o 
   6   5   7      259.01      245.97     12.30 o 
   7   5   7      604.34      560.84     15.31 o 
   8   5   7      129.89      121.71     12.21 o 
   9   5   7       17.44       16.87     10.76 o 
  10   5   7       13.57       20.09      9.52 o 
  11   5   7      313.17      305.20     20.31 o 
  12   5   7      250.46      227.92     23.52 o 
   1   6   7       27.61       27.57      6.89 o 
   2   6   7      556.26      500.28     13.19 o 
   3   6   7        0.22        7.83      4.82 o 
   4   6   7     1761.11     1721.51     20.23 o 
   5   6   7      154.60      137.75     10.16 o 
   6   6   7     2193.96     2297.74     23.84 o 
   7   6   7      579.43      582.50     15.36 o 
   8   6   7      314.49      320.11     17.03 o 
   9   6   7        4.30       15.64      9.42 o 
  10   6   7       22.39       22.47     10.13 o 
  11   6   7       13.14       15.39      9.31 o 
  12   6   7       44.72       36.30     15.88 o 
   1   7   7      106.10      121.53     12.24 o 
   2   7   7       22.80       23.80      7.81 o 
   3   7   7      104.88      102.77     10.76 o 
   4   7   7        0.01       13.36      6.67 o 
   5   7   7     2259.45     2213.89     22.37 o 
   6   7   7      195.86      184.78     14.33 o 
   7   7   7      550.40      572.24     20.67 o 
   8   7   7       44.38       43.31      9.96 o 
   9   7   7       24.08       19.42      9.37 o 
  10   7   7       40.81       42.30     12.48 o 
  11   7   7        8.62       17.37     11.16 o 
   1   8   7        5.57       16.63      8.33 o 
   2   8   7        1.71        9.83      8.25 o 
   3   8   7      480.74      503.11     16.48 o 
   4   8   7       47.57       39.90      8.88 o 
   5   8   7      179.80      186.84     15.62 o 
   6   8   7      100.54       97.19     13.43 o 
   7   8   7      249.42      258.54     20.31 o 
   8   8   7       27.39       24.37     10.82 o 
   9   8   7       59.05       60.46     13.76 o 
  10   8   7       76.15       66.34     13.00 o 
  11   8   7       44.83       35.08     13.56 o 
   1   9   7      652.85      601.68     23.99 o 
   2   9   7      192.76      165.71     13.91 o 
   3   9   7       37.76       36.78     10.49 o 
   4   9   7       76.01       54.28     13.03 o 
   5   9   7       21.47       13.43      7.99 o 
   6   9   7      313.55      297.17     20.54 o 
   7   9   7       45.78       34.54     15.23 o 
   8   9   7      193.45      173.39     18.44 o 
   9   9   7      170.36      163.39     20.03 o 
  10   9   7        3.64       14.22     12.74 o 
   1  10   7      148.72      161.26     18.28 o 
   2  10   7      302.67      279.61     20.07 o 
   3  10   7      142.20      111.49     13.87 o 
   4  10   7     1502.21     1500.56     27.59 o 
   5  10   7       75.66       68.51     13.40 o 
   6  10   7      722.32      762.94     30.09 o 
   7  10   7        6.18       15.27     11.23 o 
   8  10   7       70.60       70.60     15.74 o 
   9  10   7        9.25       16.75     11.66 o 
   1  11   7      835.14      772.84     26.08 o 
   2  11   7      718.26      650.01     26.51 o 
   3  11   7      963.65     1025.13     30.94 o 
   4  11   7       78.22       62.39     14.68 o 
   5  11   7     3256.16     3384.50     41.72 o 
   6  11   7        3.44       23.27     12.73 o 
   7  11   7      634.94      675.02     30.90 o 
   8  11   7        0.01       23.82     14.91 o 
   1  12   7        2.19       14.81     11.11 o 
   2  12   7      224.54      225.40     21.51 o 
   3  12   7      181.47      200.56     20.52 o 
   4  12   7     1564.17     1631.27     35.11 o 
   5  12   7       19.73       28.23     13.96 o 
   6  12   7      208.77      224.57     21.87 o 
   7  12   7      236.58      234.06     22.00 o 
   1  13   7       45.31       36.64     14.76 o 
   2  13   7        0.32       17.96     12.83 o 
   3  13   7      506.65      514.59     28.25 o 
   4  13   7        9.31       22.44     15.46 o 
   5  13   7      246.62      268.11     26.96 o 
   1  14   7        7.58       29.12     15.83 o 
   2  14   7        0.12       23.22     14.18 o 
   0   0   8     2772.22     3009.16     39.58 o 
   1   0   8    23305.93    24487.94    188.76 o 
   2   0   8     2540.07     2578.54     18.56 o 
   3   0   8     7627.76     7292.32     38.62 o 
   4   0   8       43.01       66.22      7.31 o 
   5   0   8     2713.51     2862.16     21.34 o 
   6   0   8     1352.29     1420.84     22.77 o 
   7   0   8      215.60      210.45     15.74 o 
   8   0   8      792.76      854.55     26.06 o 
   9   0   8      327.20      341.66     23.61 o 
  10   0   8     2515.44     2663.81     48.60 o 
  11   0   8       12.23       16.66     14.47 o 
  12   0   8        8.32       21.99     17.11 o 
  13   0   8       81.41       63.34     26.25 o 
   0   1   8       19.19        7.61      5.19 o 
   1   1   8      895.30      931.32     11.00 o 
   2   1   8     1881.14     1999.57     14.93 o 
   3   1   8      134.93      178.61      5.90 o 
   4   1   8      558.18      584.09      8.81 o 
   5   1   8      159.59      184.34      8.44 o 
   6   1   8     1233.70     1249.44     14.36 o 
   7   1   8      310.25      281.21     12.07 o 
   8   1   8     3752.61     3699.15     31.92 o 
   9   1   8      418.68      447.30     18.00 o 
  10   1   8      582.24      594.54     20.56 o 
  11   1   8       13.52       10.95     10.68 o 
  12   1   8      635.28      654.04     28.10 o 
  13   1   8       64.19       60.86     16.82 o 
   0   2   8     5905.54     6115.68     51.29 o 
   1   2   8      185.27      194.84      6.17 o 
   2   2   8     1867.97     1875.82     12.69 o 
   3   2   8     1803.89     1974.06     15.66 o 
   4   2   8      212.62      180.04      9.88 o 
   5   2   8     1273.97     1208.01     14.36 o 
   6   2   8      907.38      896.70     14.08 o 
   7   2   8     3380.31     3335.36     23.35 o 
   8   2   8      150.01      133.13     14.35 o 
   9   2   8     2687.78     2733.65     31.97 o 
  10   2   8       52.46       55.03     13.51 o 
  11   2   8      568.15      617.98     25.55 o 
  12   2   8      116.85      126.72     18.62 o 
  13   2   8       21.37       30.06     16.83 o 
   0   3   8     3274.23     3187.17     29.70 o 
   1   3   8       13.13       16.69      4.11 o 
   2   3   8     5571.22     5932.14     32.66 o 
   3   3   8       56.27       58.64      6.69 o 
   4   3   8     1814.59     1888.87     17.56 o 
   5   3   8      153.07      145.99     11.17 o 
   6   3   8      275.57      250.87     11.53 o 
   7   3   8      282.92      278.43     11.93 o 
   8   3   8      598.72      591.13     16.32 o 
   9   3   8      450.76      459.94     18.53 o 
  10   3   8      255.35      245.19     17.85 o 
  11   3   8      768.19      799.51     26.81 o 
  12   3   8        1.98       16.93     11.60 o 
   0   4   8      742.36      756.01     21.00 o 
   1   4   8       20.47       16.15      4.70 o 
   2   4   8       36.66       41.65      6.30 o 
   3   4   8      110.45       97.61      7.21 o 
   4   4   8      574.03      626.24     13.88 o 
   5   4   8       48.45       62.02      8.39 o 
   6   4   8      921.87      922.95     16.40 o 
   7   4   8        3.84       12.67      6.51 o 
   8   4   8     1802.73     1816.45     22.80 o 
   9   4   8       62.72       58.00     11.90 o 
  10   4   8        0.09       12.95      9.55 o 
  11   4   8       47.37       36.04     15.02 o 
  12   4   8       27.65       26.33     13.24 o 
   0   5   8     6753.55     7008.95     67.50 o 
   1   5   8      378.65      351.50     13.29 o 
   2   5   8     4074.73     4093.95     26.69 o 
   3   5   8     1055.33     1103.07     14.98 o 
   4   5   8      341.12      309.88     11.80 o 
   5   5   8       92.58       88.63     11.07 o 
   6   5   8     2623.51     2585.85     29.95 o 
   7   5   8     1442.06     1443.36     20.69 o 
   8   5   8       38.71       37.76      8.28 o 
   9   5   8     1079.71     1081.80     23.15 o 
  10   5   8      137.58      136.49     15.40 o 
  11   5   8      315.35      314.95     21.67 o 
  12   5   8      173.13      138.42     20.83 o 
   0   6   8       10.46       21.29     10.44 o 
   1   6   8        0.10       10.02      5.49 o 
   2   6   8     1780.80     1871.92     23.96 o 
   3   6   8      598.52      591.47     14.39 o 
   4   6   8       47.03       47.38      9.51 o 
   5   6   8     1058.99      970.87     16.93 o 
   6   6   8        8.10       18.16      7.26 o 
   7   6   8     2012.98     2038.26     23.56 o 
   8   6   8      347.97      336.90     16.29 o 
   9   6   8     1286.68     1295.06     25.66 o 
  10   6   8        0.67       14.15      9.65 o 
  11   6   8      440.89      417.20     22.51 o 
   0   7   8      632.38      562.15     23.54 o 
   1   7   8     5017.70     5064.75     37.37 o 
   2   7   8      100.28      126.57     13.76 o 
   3   7   8      530.69      510.07     18.91 o 
   4   7   8      800.56      743.13     19.24 o 
   5   7   8       38.03       36.31      8.56 o 
   6   7   8      231.19      206.85     13.46 o 
   7   7   8       82.57       77.85     15.11 o 
   8   7   8     3874.67     4120.09     36.91 o 
   9   7   8        1.04       16.06      8.98 o 
  10   7   8     1139.10     1170.43     27.59 o 
  11   7   8        1.90       17.06     10.36 o 
   0   8   8       37.61       69.87     25.32 o 
   1   8   8     7040.05     7332.57     71.47 o 
   2   8   8       18.43       19.38      9.68 o 
   3   8   8     1807.61     1774.70     25.01 o 
   4   8   8      327.44      294.49     15.86 o 
   5   8   8      729.27      663.21     22.40 o 
   6   8   8       23.62       21.10      9.81 o 
   7   8   8      108.81      101.07     18.13 o 
   8   8   8     2493.69     2595.34     35.77 o 
   9   8   8      133.28      141.04     17.20 o 
  10   8   8      419.86      439.95     26.17 o 
   0   9   8     2093.76     2068.74     47.85 o 
   1   9   8        2.12       13.90      8.63 o 
   2   9   8      468.26      444.84     19.85 o 
   3   9   8        2.65       17.55     10.07 o 
   4   9   8        9.08       13.28      9.69 o 
   5   9   8      240.99      229.74     20.00 o 
   6   9   8      138.40      143.48     19.63 o 
   7   9   8       54.58       41.32     15.03 o 
   8   9   8      779.48      801.31     28.71 o 
   9   9   8      847.03      885.87     29.33 o 
  10   9   8      510.81      485.97     29.64 o 
   0  10   8     3729.27     3624.03     78.30 o 
   1  10   8        1.79        9.47      9.09 o 
   2  10   8      555.62      568.89     24.53 o 
   3  10   8       63.74       50.39     13.99 o 
   4  10   8      115.71      100.12     14.54 o 
   5  10   8      296.73      297.86     20.87 o 
   6  10   8      155.10      146.71     20.49 o 
   7  10   8     1011.74      992.45     36.07 o 
   8  10   8       40.32       28.42     14.60 o 
   9  10   8      906.64      987.78     34.06 o 
   0  11   8      231.22      243.35     30.69 o 
   1  11   8        1.43       13.98     11.97 o 
   2  11   8      573.62      609.74     29.20 o 
   3  11   8      267.85      270.53     22.60 o 
   4  11   8      184.14      171.53     21.62 o 
   5  11   8       10.06       21.86     11.95 o 
   6  11   8       77.83       51.52     18.92 o 
   7  11   8      267.41      236.89     22.46 o 
   8  11   8        0.18       21.74     15.90 o 
   0  12   8      336.88      324.60     31.01 o 
   1  12   8       25.02       22.72     11.25 o 
   2  12   8      139.80      130.45     21.85 o 
   3  12   8       59.83       74.90     16.58 o 
   4  12   8       23.85       32.25     15.55 o 
   5  12   8        7.79       12.76     13.83 o 
   6  12   8       73.58       61.70     16.99 o 
   0  13   8     1513.00     1605.36     46.79 o 
   1  13   8      497.16      484.19     30.05 o 
   2  13   8      731.55      744.01     31.95 o 
   3  13   8        5.40       30.38     16.21 o 
   4  13   8       95.63       94.27     21.20 o 
   1   1   9      840.54      881.84     11.69 o 
   2   1   9     2376.55     2299.06     14.17 o 
   3   1   9      114.49      109.68      6.19 o 
   4   1   9      744.76      665.21     11.62 o 
   5   1   9        5.48       10.84      4.92 o 
   6   1   9      966.99      958.09     17.35 o 
   7   1   9        4.70       13.69      6.98 o 
   8   1   9       20.74       28.32     11.82 o 
   9   1   9       53.14       51.35     13.79 o 
  10   1   9      514.20      475.78     22.99 o 
  11   1   9       31.53       33.33     14.72 o 
  12   1   9       97.72       94.66     18.47 o 
   1   2   9        5.78       14.65      4.60 o 
   2   2   9        7.74       14.52      4.01 o 
   3   2   9        7.51       13.73      5.44 o 
   4   2   9     1694.33     1673.68     18.00 o 
   5   2   9      544.12      540.30     13.01 o 
   6   2   9      369.72      345.45     12.37 o 
   7   2   9      153.66      118.53     11.84 o 
   8   2   9        2.00       10.22      7.59 o 
   9   2   9      282.46      305.93     17.78 o 
  10   2   9       23.90       12.57      9.47 o 
  11   2   9     2033.05     2117.95     36.82 o 
  12   2   9        8.43       17.72     12.75 o 
   1   3   9        0.66       10.09      4.99 o 
   2   3   9      905.04      870.29     13.98 o 
   3   3   9      557.89      518.33     11.40 o 
   4   3   9      925.36      886.45     15.91 o 
   5   3   9     1538.84     1553.39     19.57 o 
   6   3   9     1424.11     1469.57     18.53 o 
   7   3   9      463.15      433.79     13.78 o 
   8   3   9       32.27       32.72      9.69 o 
   9   3   9       67.66       57.41     12.51 o 
  10   3   9      501.88      508.06     21.90 o 
  11   3   9        7.97       16.00     12.48 o 
  12   3   9     1326.93     1400.26     44.00 o 
   1   4   9     1408.76     1490.35     18.30 o 
   2   4   9      410.08      433.42     11.83 o 
   3   4   9     4750.64     4701.58     36.97 o 
   4   4   9     1802.20     1836.62     21.15 o 
   5   4   9     5052.13     5098.04     56.20 o 
   6   4   9       97.41       83.81      9.93 o 
   7   4   9     1775.81     1804.39     21.73 o 
   8   4   9        1.57       12.93      7.79 o 
   9   4   9      529.51      511.63     20.90 o 
  10   4   9       52.73       42.81     11.25 o 
  11   4   9       11.04       19.29     12.34 o 
  12   4   9      196.10      181.67     24.10 o 
   1   5   9      106.01      111.69     10.72 o 
   2   5   9      203.04      181.60     11.75 o 
   3   5   9       38.20       45.16      9.33 o 
   4   5   9     3256.46     3437.81     26.92 o 
   5   5   9     5429.71     5470.38     43.39 o 
   6   5   9      394.73      391.24     14.86 o 
   7   5   9      296.57      283.70     13.80 o 
   8   5   9       97.66       97.30     11.86 o 
   9   5   9      301.20      273.84     17.42 o 
  10   5   9      319.78      342.76     21.82 o 
  11   5   9       25.28       20.77     13.01 o 
   1   6   9       51.98       74.54     10.05 o 
   2   6   9       62.45       56.33     10.94 o 
   3   6   9      625.37      622.58     18.76 o 
   4   6   9      805.45      812.34     19.26 o 
   5   6   9       30.62       32.21      8.90 o 
   6   6   9       12.59       13.20      8.23 o 
   7   6   9      956.26      977.06     19.52 o 
   8   6   9      186.79      179.12     15.88 o 
   9   6   9      732.71      673.77     21.93 o 
  10   6   9      208.05      182.32     19.69 o 
  11   6   9      811.51      809.25     28.84 o 
   1   7   9      528.97      568.19     18.93 o 
   2   7   9        9.73       12.92      7.47 o 
   3   7   9        1.88        8.82      7.53 o 
   4   7   9     1290.05     1310.56     23.96 o 
   5   7   9      130.73      120.88     12.44 o 
   6   7   9      103.04      107.33     13.99 o 
   7   7   9       68.36       62.57     15.47 o 
   8   7   9       66.07       67.34     14.09 o 
   9   7   9       26.50       27.61     13.50 o 
  10   7   9      263.45      257.41     22.08 o 
   1   8   9      152.42      128.21     14.86 o 
   2   8   9      294.73      317.69     17.31 o 
   3   8   9       14.23       14.55      8.43 o 
   4   8   9        6.20       13.93      8.54 o 
   5   8   9      519.86      513.03     19.71 o 
   6   8   9      118.65      106.27     16.02 o 
   7   8   9       32.95       26.68     12.98 o 
   8   8   9       20.10       32.83     13.93 o 
   9   8   9       86.82       73.46     16.79 o 
  10   8   9       91.54       91.72     17.85 o 
   1   9   9      196.65      181.76     21.82 o 
   2   9   9      323.55      295.12     20.41 o 
   3   9   9       30.17       27.76     11.19 o 
   4   9   9      912.34      921.11     23.77 o 
   5   9   9      463.21      442.96     20.72 o 
   6   9   9      379.52      382.27     19.95 o 
   7   9   9      100.27      117.81     21.87 o 
   8   9   9      288.69      297.08     23.73 o 
   9   9   9       45.14       50.41     15.97 o 
   1  10   9      117.85       80.93     17.11 o 
   2  10   9       90.48      106.08     19.38 o 
   3  10   9     1081.48     1092.41     32.37 o 
   4  10   9      202.90      176.47     19.28 o 
   5  10   9       92.99       94.42     16.39 o 
   6  10   9      228.93      225.46     24.24 o 
   7  10   9       20.24       23.42     16.95 o 
   8  10   9        0.60       24.90     15.02 o 
   1  11   9      145.16      104.06     17.03 o 
   2  11   9       47.56       62.17     17.15 o 
   3  11   9      110.62      111.54     20.16 o 
   4  11   9      726.21      705.24     29.51 o 
   5  11   9      134.70      139.16     21.80 o 
   6  11   9      191.40      170.53     21.63 o 
   7  11   9       47.22       36.56     19.08 o 
   1  12   9       17.15       22.46     12.94 o 
   2  12   9        0.24       14.99     17.06 o 
   3  12   9      869.94      779.25     32.57 o 
   4  12   9      468.22      454.83     28.88 o 
   5  12   9     1421.49     1556.72     44.50 o 
   6  12   9       77.72       76.54     19.85 o 
   1  13   9       35.91       45.68     16.94 o 
   2  13   9      620.86      686.90     29.55 o 
   3  13   9        0.16       13.48     12.59 o 
   0   0  10     1876.30     1898.97     39.90 o 
   1   0  10     5908.79     6097.47     50.74 o 
   2   0  10      313.99      360.64     13.57 o 
   3   0  10     8131.65     8469.18     50.13 o 
   4   0  10       47.41       19.96      8.49 o 
   5   0  10     6139.37     6149.98     50.63 o 
   6   0  10     3231.24     3119.98     44.11 o 
   7   0  10      522.89      506.03     30.35 o 
   8   0  10     2684.58     2861.57     46.17 o 
   9   0  10      288.50      272.43     29.17 o 
  10   0  10     2959.05     3130.31     61.61 o 
  11   0  10       43.60       46.35     21.31 o 
  12   0  10        4.87       11.89     14.06 o 
   0   1  10       40.46       44.81     10.81 o 
   1   1  10     5069.47     5221.50     30.87 o 
   2   1  10      276.97      298.89      9.68 o 
   3   1  10      570.46      591.51     11.88 o 
   4   1  10      311.92      306.37     10.71 o 
   5   1  10       20.78       17.77      7.19 o 
   6   1  10     1178.96     1177.78     21.86 o 
   7   1  10      969.85      898.95     23.50 o 
   8   1  10       49.13       69.53     14.13 o 
   9   1  10      881.53      941.84     26.85 o 
  10   1  10      432.71      400.16     23.73 o 
  11   1  10      283.51      286.91     23.38 o 
  12   1  10       77.18       74.83     19.01 o 
   0   2  10     8886.43     9393.77     81.10 o 
   1   2  10     1173.46     1204.36     14.69 o 
   2   2  10     1171.15     1114.41     15.57 o 
   3   2  10     2791.88     2884.32     23.81 o 
   4   2  10      429.47      419.49     12.81 o 
   5   2  10     2740.58     2783.32     23.68 o 
   6   2  10       15.82       22.86      8.06 o 
   7   2  10      679.29      710.73     20.19 o 
   8   2  10      361.89      362.19     21.70 o 
   9   2  10      879.84      892.93     24.69 o 
  10   2  10      427.87      428.86     23.62 o 
  11   2  10      133.23      109.04     19.72 o 
  12   2  10       91.39       77.29     17.44 o 
   0   3  10     2040.46     1935.26     33.47 o 
   1   3  10      391.61      435.87     12.81 o 
   2   3  10     1611.14     1618.20     18.19 o 
   3   3  10       11.40       21.01      7.04 o 
   4   3  10     4466.66     4757.60     29.53 o 
   5   3  10     1207.89     1151.05     18.06 o 
   6   3  10      831.82      852.19     16.01 o 
   7   3  10      519.98      518.05     16.16 o 
   8   3  10      821.05      795.70     24.42 o 
   9   3  10      508.32      523.25     22.77 o 
  10   3  10      115.60       93.31     15.43 o 
  11   3  10      165.75      159.33     18.48 o 
  12   3  10      585.21      539.15     32.10 o 
   0   4  10      178.52      169.45     14.50 o 
   1   4  10        7.52       17.93      7.07 o 
   2   4  10        6.49       19.13      8.13 o 
   3   4  10      284.31      265.05     12.55 o 
   4   4  10      162.86      149.05     12.02 o 
   5   4  10        9.62       19.90      8.32 o 
   6   4  10     1095.21     1070.45     19.32 o 
   7   4  10      171.25      158.21     12.06 o 
   8   4  10      278.77      256.53     17.18 o 
   9   4  10      153.96      122.42     16.81 o 
  10   4  10        0.78       14.72     11.35 o 
  11   4  10      266.52      257.40     25.00 o 
   0   5  10     3164.71     3274.40     37.60 o 
   1   5  10       95.20       89.32     10.84 o 
   2   5  10      874.03      844.02     17.75 o 
   3   5  10      605.23      560.74     19.04 o 
   4   5  10     4807.31     4839.54     35.19 o 
   5   5  10       10.24       10.18      7.94 o 
   6   5  10      477.99      480.06     18.89 o 
   7   5  10      728.64      745.15     19.79 o 
   8   5  10      971.91     1018.81     25.32 o 
   9   5  10     1130.60     1179.08     29.09 o 
  10   5  10      190.03      155.57     20.17 o 
  11   5  10      152.21      114.49     19.37 o 
   0   6  10     3832.43     3903.77     73.45 o 
   1   6  10     1683.50     1718.10     23.23 o 
   2   6  10     1595.44     1534.10     25.33 o 
   3   6  10      192.77      179.40     15.96 o 
   4   6  10     1042.95     1044.88     22.54 o 
   5   6  10     2236.36     2242.51     29.21 o 
   6   6  10      488.93      500.37     19.61 o 
   7   6  10      346.34      333.76     19.10 o 
   8   6  10       62.55       68.34     14.28 o 
   9   6  10      104.42      113.15     22.31 o 
  10   6  10      572.59      553.04     37.54 o 
   0   7  10      166.51      150.09     25.65 o 
   1   7  10     2204.79     2236.34     29.33 o 
   2   7  10      410.84      419.19     17.96 o 
   3   7  10      607.47      579.14     19.88 o 
   4   7  10      166.71      151.48     14.05 o 
   5   7  10       93.91       82.61     12.38 o 
   6   7  10     1627.45     1684.96     28.88 o 
   7   7  10      359.05      334.32     20.05 o 
   8   7  10       48.26       47.58     13.13 o 
   9   7  10     1087.86     1101.58     32.93 o 
  10   7  10      210.39      181.46     25.94 o 
   0   8  10      821.32      742.52     34.93 o 
   1   8  10     1534.89     1502.88     30.74 o 
   2   8  10      248.15      283.38     16.87 o 
   3   8  10     2382.26     2395.49     32.26 o 
   4   8  10      182.58      159.28     15.76 o 
   5   8  10      535.61      517.56     21.85 o 
   6   8  10      392.67      421.94     24.57 o 
   7   8  10      280.91      272.10     23.61 o 
   8   8  10     2129.28     2342.10     38.61 o 
   9   8  10      205.77      193.88     26.07 o 
   0   9  10      199.38      146.43     23.25 o 
   1   9  10     1131.63     1092.71     28.96 o 
   2   9  10      293.54      267.18     20.52 o 
   3   9  10      425.66      407.96     19.79 o 
   4   9  10        0.00       12.24      9.31 o 
   5   9  10       95.74       82.63     15.76 o 
   6   9  10       27.69       28.86     11.80 o 
   7   9  10      269.84      322.36     28.37 o 
   8   9  10      115.67      115.87     18.92 o 
   9   9  10      967.46      974.78     33.91 o 
   0  10  10     1264.36     1209.85     46.65 o 
   1  10  10       67.49       78.97     20.16 o 
   2  10  10      371.55      395.62     25.65 o 
   3  10  10      258.69      236.26     23.24 o 
   4  10  10       22.39       31.35     17.17 o 
   5  10  10      524.32      507.35     24.90 o 
   6  10  10       31.58       23.43     12.06 o 
   7  10  10      514.24      508.98     37.47 o 
   8  10  10      225.64      212.21     24.45 o 
   0  11  10     1269.04     1302.19     49.19 o 
   1  11  10       43.17       38.65     17.16 o 
   2  11  10       93.68       76.96     18.16 o 
   3  11  10       66.35       58.98     19.20 o 
   4  11  10      256.03      254.48     26.35 o 
   5  11  10        2.90       18.06     13.40 o 
   6  11  10       67.68       75.19     19.59 o 
   0  12  10       12.72       21.62     21.26 o 
   1  12  10        0.07       19.38     14.14 o 
   2  12  10       76.22       87.60     19.10 o 
   3  12  10       21.85       38.10     17.31 o 
   4  12  10       59.25       43.95     16.25 o 
   5  12  10      132.46      174.54     34.10 o 
   0  13  10       16.16       19.85     22.73 o 
   1  13  10       26.02       31.06     16.83 o 
   1   1  11     1045.56     1092.32     16.62 o 
   2   1  11       28.97       34.50      7.87 o 
   3   1  11        1.19       10.60      5.66 o 
   4   1  11        2.46        9.59      5.75 o 
   5   1  11        3.71       11.34      6.99 o 
   6   1  11       80.36       76.02     11.93 o 
   7   1  11       51.73       32.64     10.38 o 
   8   1  11      138.16      115.90     15.12 o 
   9   1  11      259.22      218.39     20.19 o 
  10   1  11      519.59      507.22     27.83 o 
  11   1  11      491.11      484.69     28.84 o 
   1   2  11      695.86      662.21     14.27 o 
   2   2  11     1262.75     1248.73     18.06 o 
   3   2  11      717.49      687.40     15.90 o 
   4   2  11     1062.81     1049.94     18.72 o 
   5   2  11     2192.25     2199.14     26.46 o 
   6   2  11     1596.40     1630.83     27.33 o 
   7   2  11      151.91      158.11     15.78 o 
   8   2  11      942.07      866.89     25.19 o 
   9   2  11      705.25      647.84     23.65 o 
  10   2  11        3.41       19.44     11.89 o 
  11   2  11        0.01       17.00     13.39 o 
   1   3  11     1084.81     1092.65     18.34 o 
   2   3  11      676.51      686.73     16.31 o 
   3   3  11      555.91      546.80     14.28 o 
   4   3  11      566.66      536.46     15.83 o 
   5   3  11      583.87      578.69     17.64 o 
   6   3  11     1460.67     1495.06     24.04 o 
   7   3  11     2222.77     2236.27     35.82 o 
   8   3  11       24.43       27.85     13.27 o 
   9   3  11        6.19       18.25     10.58 o 
  10   3  11        3.49       14.12     11.54 o 
  11   3  11      493.15      476.83     26.65 o 
   1   4  11      236.78      225.94     13.17 o 
   2   4  11     2465.74     2524.44     26.22 o 
   3   4  11     1399.66     1371.32     21.74 o 
   4   4  11       17.38        9.80      7.80 o 
   5   4  11       14.05       12.59      9.01 o 
   6   4  11       39.32       47.77     10.74 o 
   7   4  11      204.41      212.82     16.48 o 
   8   4  11       37.15       39.85     14.64 o 
   9   4  11     1123.05     1082.59     32.99 o 
  10   4  11     1642.12     1701.37     36.81 o 
  11   4  11      447.95      489.22     36.96 o 
   1   5  11      229.82      206.42     12.96 o 
   2   5  11      337.13      307.44     14.41 o 
   3   5  11     2202.99     2158.02     27.96 o 
   4   5  11     1014.45     1025.45     21.94 o 
   5   5  11       70.81       69.42     13.69 o 
   6   5  11      328.98      326.17     18.50 o 
   7   5  11      933.00      894.48     27.83 o 
   8   5  11       28.25       23.69     16.75 o 
   9   5  11       26.20       25.57     13.33 o 
  10   5  11       14.36       30.94     17.27 o 
   1   6  11        0.02       11.46      8.19 o 
   2   6  11     1161.66     1153.58     23.22 o 
   3   6  11      875.08      855.67     22.35 o 
   4   6  11        4.79       11.08      8.83 o 
   5   6  11        1.69        9.95      7.85 o 
   6   6  11     1299.74     1348.35     26.88 o 
   7   6  11     1176.11     1143.98     25.94 o 
   8   6  11     1471.08     1474.73     34.05 o 
   9   6  11       67.05       43.40     29.46 o 
  10   6  11      718.45      745.36     50.30 o 
   1   7  11       28.38       29.73      9.30 o 
   2   7  11       25.75       26.85     11.54 o 
   3   7  11      154.96      146.51     14.71 o 
   4   7  11      205.74      195.30     16.59 o 
   5   7  11        2.54       15.69      9.51 o 
   6   7  11      101.65       92.58     14.71 o 
   7   7  11        5.97       15.84      9.46 o 
   8   7  11       13.59       26.35     12.70 o 
   9   7  11       69.29       50.07     19.03 o 
   1   8  11      356.83      320.41     22.52 o 
   2   8  11      554.68      555.52     21.42 o 
   3   8  11      115.01      101.94     15.24 o 
   4   8  11      127.80      110.94     16.48 o 
   5   8  11       38.69       31.71     12.12 o 
   6   8  11       10.01       23.94     13.26 o 
   7   8  11        4.77       14.87     12.52 o 
   8   8  11      162.92      159.73     20.05 o 
   9   8  11       94.65       98.95     20.49 o 
   1   9  11        9.40       11.53     13.07 o 
   2   9  11       59.12       45.47     14.94 o 
   3   9  11      360.76      366.48     22.86 o 
   4   9  11      126.90      103.28     14.75 o 
   5   9  11        3.06       18.92     12.69 o 
   6   9  11        3.27        9.76     10.62 o 
   7   9  11       15.70       30.85     16.09 o 
   8   9  11        3.30       19.13     13.51 o 
   1  10  11        6.81       12.77     12.69 o 
   2  10  11      210.57      171.69     26.57 o 
   3  10  11      671.38      668.07     30.54 o 
   4  10  11      801.06      754.45     32.12 o 
   5  10  11      405.87      389.23     25.34 o 
   6  10  11      269.72      288.16     26.84 o 
   7  10  11      547.07      502.05     34.60 o 
   1  11  11       28.48       31.82     15.97 o 
   2  11  11      144.89      147.72     21.93 o 
   3  11  11      446.93      472.73     32.58 o 
   4  11  11      843.18      954.42     34.99 o 
   5  11  11      447.43      384.74     28.75 o 
   1  12  11        0.16       17.83     13.32 o 
   2  12  11      315.15      312.53     28.76 o 
   3  12  11      542.20      564.67     36.17 o 
   0   0  12     5340.16     5463.55    150.80 o 
   1   0  12      200.69      192.81     17.77 o 
   2   0  12     3226.78     3202.04     40.09 o 
   3   0  12        0.07        9.28      9.59 o 
   4   0  12     4666.28     4767.96     59.20 o 
   5   0  12      414.46      354.55     24.11 o 
   6   0  12      863.47     1021.58     39.44 o 
   7   0  12     1768.32     1871.92     47.60 o 
   8   0  12     1566.20     1515.97     44.32 o 
   9   0  12     2365.09     2514.02     56.32 o 
  10   0  12       76.47       72.80     24.14 o 
  11   0  12     1244.34     1311.89     67.52 o 
   0   1  12     3556.17     3537.57     60.85 o 
   1   1  12       55.73       54.04      9.42 o 
   2   1  12     1611.58     1656.04     21.78 o 
   3   1  12      556.34      552.10     15.67 o 
   4   1  12      375.94      377.64     18.46 o 
   5   1  12       45.23       50.93     11.57 o 
   6   1  12      777.38      734.74     24.51 o 
   7   1  12      320.94      278.60     19.43 o 
   8   1  12      545.61      589.25     31.43 o 
   9   1  12      102.81       90.72     16.88 o 
  10   1  12      392.92      386.10     26.92 o 
  11   1  12       66.14       55.91     15.31 o 
   0   2  12      991.35      991.28     29.95 o 
   1   2  12     3309.35     3424.19     29.55 o 
   2   2  12     2730.88     2882.57     26.91 o 
   3   2  12      199.70      189.12     13.01 o 
   4   2  12      485.81      506.67     17.52 o 
   5   2  12        0.51       13.57      8.74 o 
   6   2  12     1822.66     1837.21     30.17 o 
   7   2  12      135.52      140.76     18.94 o 
   8   2  12      269.84      237.71     20.65 o 
   9   2  12      416.43      414.65     26.59 o 
  10   2  12      572.70      599.82     32.15 o 
  11   2  12       30.10       38.60     16.19 o 
   0   3  12      877.22      877.51     26.43 o 
   1   3  12     1213.35     1207.40     19.45 o 
   2   3  12      117.69      119.46     11.49 o 
   3   3  12     1657.19     1690.50     25.31 o 
   4   3  12      325.93      285.53     15.69 o 
   5   3  12      699.32      717.87     21.42 o 
   6   3  12      275.15      270.43     18.99 o 
   7   3  12     1410.46     1431.40     32.27 o 
   8   3  12      600.94      590.85     26.25 o 
   9   3  12      134.45      123.04     21.46 o 
  10   3  12      402.69      397.05     27.18 o 
   0   4  12        0.01       11.92     10.00 o 
   1   4  12      192.38      189.20     12.97 o 
   2   4  12       10.36       21.96      9.17 o 
   3   4  12      140.57      149.81     13.45 o 
   4   4  12      159.48      141.46     13.50 o 
   5   4  12      403.31      400.16     18.59 o 
   6   4  12      104.47       92.33     15.47 o 
   7   4  12       69.66       80.06     17.69 o 
   8   4  12       24.79       37.15     13.63 o 
   9   4  12      367.70      347.88     26.81 o 
  10   4  12      111.74       95.96     19.67 o 
   0   5  12       34.98       36.20     10.98 o 
   1   5  12     2126.11     2170.48     25.79 o 
   2   5  12       31.49       35.52     11.29 o 
   3   5  12     1046.98     1084.38     23.45 o 
   4   5  12        1.95       10.79      8.79 o 
   5   5  12      846.14      866.84     24.02 o 
   6   5  12      161.47      150.60     17.87 o 
   7   5  12      889.28      913.02     29.02 o 
   8   5  12     1006.32      997.13     45.15 o 
   9   5  12      562.64      494.70     35.47 o 
  10   5  12      298.49      316.40     34.56 o 
   0   6  12       58.01       30.40     11.02 o 
   1   6  12     1506.60     1538.78     26.57 o 
   2   6  12     1992.65     2028.79     29.57 o 
   3   6  12     2331.33     2378.68     32.20 o 
   4   6  12       74.05       63.05     13.59 o 
   5   6  12       85.94       74.60     13.81 o 
   6   6  12     1124.95     1124.33     27.42 o 
   7   6  12      494.47      526.03     26.09 o 
   8   6  12        2.08       29.20     17.56 o 
   9   6  12        9.03       17.61     19.49 o 
   0   7  12      849.00      849.39     41.88 o 
   1   7  12      792.23      827.27     23.18 o 
   2   7  12     1916.24     1968.36     30.64 o 
   3   7  12       68.19       68.89     14.48 o 
   4   7  12       74.33       49.17     10.85 o 
   5   7  12      551.22      565.68     23.68 o 
   6   7  12      430.15      431.12     22.37 o 
   7   7  12      231.51      238.24     20.95 o 
   8   7  12      692.45      717.51     40.43 o 
   9   7  12      601.76      677.64     51.86 o 
   0   8  12     1534.46     1570.68     48.85 o 
   1   8  12      425.37      458.96     25.13 o 
   2   8  12     1107.08     1125.22     29.43 o 
   3   8  12      423.78      398.54     21.01 o 
   4   8  12      412.50      370.23     20.60 o 
   5   8  12      235.45      239.23     20.34 o 
   6   8  12      707.82      721.21     28.10 o 
   7   8  12     1193.86     1194.93     35.73 o 
   8   8  12      229.91      207.56     27.84 o 
   0   9  12      645.02      628.78     39.77 o 
   1   9  12       23.42       26.64     14.52 o 
   2   9  12     1406.79     1322.93     33.92 o 
   3   9  12       32.67       44.84     14.00 o 
   4   9  12      164.19      150.68     16.55 o 
   5   9  12        6.95       20.37     13.09 o 
   6   9  12      231.90      214.91     25.70 o 
   7   9  12        7.45       14.74     15.74 o 
   0  10  12      429.71      428.80     41.76 o 
   1  10  12      471.07      420.90     26.60 o 
   2  10  12      370.68      384.87     28.07 o 
   3  10  12       28.95       35.66     15.83 o 
   4  10  12      165.70      138.60     21.48 o 
   5  10  12       77.12       74.93     18.42 o 
   6  10  12      200.02      183.24     25.32 o 
   0  11  12       82.84       81.72     26.54 o 
   1  11  12      117.34      129.68     23.66 o 
   2  11  12       21.77       24.23     13.89 o 
   3  11  12       70.67       68.46     18.25 o 
   4  11  12        9.20       21.64     14.91 o 
   0  12  12      133.75      104.24     34.55 o 
   1  12  12        2.37       27.78     16.15 o 
   1   1  13      743.93      742.76     18.72 o 
   2   1  13      137.82      136.86     13.96 o 
   3   1  13      599.64      584.04     18.89 o 
   4   1  13      185.59      197.59     16.54 o 
   5   1  13      112.65      101.75     15.83 o 
   6   1  13       13.25       10.56     13.22 o 
   7   1  13      449.72      403.43     29.62 o 
   8   1  13        9.65       12.07     13.55 o 
   9   1  13       42.46       34.46     16.72 o 
  10   1  13        2.57       17.40     21.22 o 
   1   2  13        4.52        9.87      6.21 o 
   2   2  13      123.34      121.22     13.98 o 
   3   2  13      281.58      295.14     20.33 o 
   4   2  13        9.40       13.86      8.79 o 
   5   2  13      168.99      168.15     17.97 o 
   6   2  13      135.67      138.73     17.12 o 
   7   2  13      340.14      333.92     22.08 o 
   8   2  13       90.77       69.57     15.73 o 
   9   2  13       11.76       16.52     14.77 o 
  10   2  13      549.91      501.41     34.36 o 
   1   3  13     2073.03     2091.71     26.36 o 
   2   3  13       25.40       28.25      9.91 o 
   3   3  13      100.24      103.66     13.85 o 
   4   3  13      731.40      753.69     21.80 o 
   5   3  13      397.16      387.23     25.50 o 
   6   3  13      109.01      100.54     17.88 o 
   7   3  13      471.69      481.81     32.77 o 
   8   3  13        7.38       15.39     12.38 o 
   9   3  13       37.90       30.28     14.90 o 
  10   3  13      227.65      196.57     26.00 o 
   1   4  13      720.14      721.17     18.84 o 
   2   4  13     3105.00     3232.41     30.82 o 
   3   4  13      266.51      269.16     17.79 o 
   4   4  13     1357.26     1351.54     29.85 o 
   5   4  13      732.58      736.77     27.95 o 
   6   4  13     1374.88     1357.89     35.23 o 
   7   4  13        1.84       16.08     14.44 o 
   8   4  13     1651.69     1631.13     47.15 o 
   9   4  13       44.44       28.80     20.74 o 
  10   4  13      161.40      147.99     25.58 o 
   1   5  13      840.80      843.04     19.45 o 
   2   5  13      161.96      137.70     15.64 o 
   3   5  13      329.83      338.81     18.03 o 
   4   5  13      759.01      757.29     24.22 o 
   5   5  13      833.83      897.03     29.38 o 
   6   5  13      370.72      372.53     26.69 o 
   7   5  13      303.32      308.62     26.26 o 
   8   5  13       78.46       73.30     21.09 o 
   9   5  13        0.63       15.09     18.89 o 
   1   6  13      198.43      213.41     17.82 o 
   2   6  13     1055.60     1052.40     24.86 o 
   3   6  13       21.02       14.81      8.94 o 
   4   6  13      121.71      106.67     16.39 o 
   5   6  13      382.90      318.64     20.17 o 
   6   6  13      117.14      114.54     21.00 o 
   7   6  13        1.18       11.18     14.20 o 
   8   6  13      424.18      396.84     35.20 o 
   9   6  13       14.34       18.45     26.34 o 
   1   7  13       31.20       26.93     12.57 o 
   2   7  13       24.91       35.10     11.12 o 
   3   7  13      570.58      586.13     22.40 o 
   4   7  13       46.52       52.15     12.76 o 
   5   7  13        1.06       18.57     11.69 o 
   6   7  13       23.85       37.60     13.69 o 
   7   7  13      314.29      312.21     28.32 o 
   8   7  13       53.17       43.84     22.75 o 
   1   8  13       19.72       21.92     13.01 o 
   2   8  13      134.66      137.51     19.74 o 
   3   8  13       89.68       83.00     16.19 o 
   4   8  13      474.84      429.63     22.88 o 
   5   8  13       19.24       21.19     13.58 o 
   6   8  13        9.07       24.25     13.38 o 
   7   8  13       96.29       77.68     22.51 o 
   1   9  13       27.02       23.38     14.17 o 
   2   9  13      193.50      163.06     21.81 o 
   3   9  13      411.80      436.17     24.79 o 
   4   9  13       10.54       15.32     11.67 o 
   5   9  13      556.80      546.03     24.83 o 
   6   9  13      107.25       97.50     19.25 o 
   1  10  13       93.28       83.82     19.65 o 
   2  10  13      195.59      208.06     24.82 o 
   3  10  13       32.29       37.63     17.30 o 
   4  10  13      235.39      231.92     28.79 o 
   5  10  13      547.98      561.31     33.36 o 
   1  11  13        0.70       14.10     14.80 o 
   2  11  13       61.00       61.10     18.68 o 
   0   0  14     4402.56     4663.33    114.61 o 
   1   0  14      125.63      135.27     22.95 o 
   2   0  14     5657.19     5794.59     67.42 o 
   3   0  14       94.89       90.15     25.03 o 
   4   0  14      613.41      629.07     42.34 o 
   5   0  14     1015.70     1015.54     39.78 o 
   6   0  14      743.64      666.81     36.51 o 
   7   0  14      414.98      491.92     49.27 o 
   8   0  14     1209.41     1122.35     90.70 o 
   9   0  14      249.60      223.19     41.70 o 
   0   1  14      391.92      378.14     25.43 o 
   1   1  14      775.46      791.51     27.27 o 
   2   1  14       39.15       43.83     13.00 o 
   3   1  14      110.62      116.14     15.97 o 
   4   1  14       35.55       38.74     12.07 o 
   5   1  14      496.58      496.29     25.66 o 
   6   1  14        4.09       14.63     11.94 o 
   7   1  14      868.83      951.65     35.21 o 
   8   1  14      205.70      205.83     28.25 o 
   9   1  14      980.17     1022.68     44.18 o 
   0   2  14      542.91      567.25     23.74 o 
   1   2  14     1044.19     1042.59     22.42 o 
   2   2  14       59.53       57.70     13.36 o 
   3   2  14      448.03      466.61     26.38 o 
   4   2  14      828.80      836.78     29.25 o 
   5   2  14      234.38      245.18     27.21 o 
   6   2  14      525.46      576.73     32.71 o 
   7   2  14       22.67       26.42     14.53 o 
   8   2  14     1231.58     1315.09     39.33 o 
   9   2  14       49.19       37.93     18.96 o 
   0   3  14      480.11      498.60     24.38 o 
   1   3  14      685.33      672.29     19.02 o 
   2   3  14      142.92      131.12     14.85 o 
   3   3  14     1297.77     1327.67     29.06 o 
   4   3  14      702.84      715.86     33.55 o 
   5   3  14      324.19      318.55     25.87 o 
   6   3  14        1.42       10.13     10.94 o 
   7   3  14        2.39       11.82     15.85 o 
   8   3  14      323.15      295.06     33.16 o 
   9   3  14       63.91       61.62     25.51 o 
   0   4  14      237.10      214.24     22.39 o 
   1   4  14       67.74       75.17     12.35 o 
   2   4  14      407.31      398.16     17.67 o 
   3   4  14      483.03      453.82     21.03 o 
   4   4  14       55.24       52.52     14.76 o 
   5   4  14        7.86       17.45     16.90 o 
   6   4  14       39.62       36.92     15.29 o 
   7   4  14        2.03       16.91     16.43 o 
   8   4  14       17.23       17.45     17.54 o 
   9   4  14      291.19      304.36     35.46 o 
   0   5  14      411.84      415.67     23.83 o 
   1   5  14     1254.03     1252.29     23.89 o 
   2   5  14      124.37      122.64     15.11 o 
   3   5  14      576.61      566.24     23.63 o 
   4   5  14      335.62      346.70     24.03 o 
   5   5  14      654.24      644.24     32.04 o 
   6   5  14      252.33      258.84     25.28 o 
   7   5  14       90.52       79.38     23.75 o 
   8   5  14      587.74      650.48     42.23 o 
   0   6  14       51.28       74.32     23.16 o 
   1   6  14      122.66      109.07     15.74 o 
   2   6  14       14.40       24.86     11.26 o 
   3   6  14      393.05      375.15     21.27 o 
   4   6  14       68.25       52.19     13.88 o 
   5   6  14        2.19       18.99     13.67 o 
   6   6  14      828.17      851.11     41.84 o 
   7   6  14      182.54      174.28     24.33 o 
   8   6  14      443.98      467.73     36.08 o 
   0   7  14      115.33      129.53     30.57 o 
   1   7  14      622.74      623.12     25.29 o 
   2   7  14     3220.33     3318.23     38.94 o 
   3   7  14       87.36       90.45     15.03 o 
   4   7  14       61.31       73.11     15.26 o 
   5   7  14      335.57      356.81     23.92 o 
   6   7  14      131.90      140.22     22.39 o 
   7   7  14      986.35     1064.55     54.00 o 
   0   8  14     2410.40     2313.58     59.21 o 
   1   8  14      141.02      113.28     19.04 o 
   2   8  14     1296.41     1341.91     32.96 o 
   3   8  14       73.08       75.32     16.59 o 
   4   8  14      506.43      523.02     25.61 o 
   5   8  14      236.47      259.67     23.33 o 
   6   8  14        2.31       15.15     12.56 o 
   0   9  14      343.78      385.14     49.43 o 
   1   9  14      693.62      739.15     32.86 o 
   2   9  14       14.11       11.92     13.47 o 
   3   9  14      115.37       97.31     17.39 o 
   4   9  14       88.39       82.50     17.54 o 
   5   9  14        5.97       20.33     12.68 o 
   0  10  14      172.09      192.74     33.97 o 
   1  10  14      689.40      712.58     35.32 o 
   2  10  14       53.00       58.70     17.05 o 
   3  10  14      311.28      290.02     27.65 o 
   1   1  15      222.14      211.16     21.61 o 
   2   1  15      165.43      160.18     21.51 o 
   3   1  15      147.10      126.69     18.25 o 
   4   1  15      342.18      330.48     31.89 o 
   5   1  15        9.91       18.08     13.62 o 
   6   1  15       10.83       25.75     16.25 o 
   7   1  15        0.23       10.39     12.33 o 
   8   1  15        0.11       16.06     17.47 o 
   9   1  15        3.89       16.99     19.55 o 
   1   2  15       25.79       22.46     11.11 o 
   2   2  15        1.04        8.19      9.96 o 
   3   2  15      895.81      879.70     32.21 o 
   4   2  15      119.66      102.66     18.65 o 
   5   2  15      911.26      982.60     34.32 o 
   6   2  15        0.38        9.03     16.30 o 
   7   2  15      319.45      290.09     32.42 o 
   8   2  15       22.85       23.63     19.33 o 
   1   3  15      999.06     1009.26     22.85 o 
   2   3  15      346.22      350.86     20.61 o 
   3   3  15      591.08      538.51     26.90 o 
   4   3  15     1448.06     1501.90     42.31 o 
   5   3  15      161.95      158.30     24.90 o 
   6   3  15     1263.98     1345.25     43.30 o 
   7   3  15        0.53       19.15     18.45 o 
   8   3  15      239.19      238.02     30.28 o 
   1   4  15       25.56       30.24     10.39 o 
   2   4  15        0.17       14.54     10.22 o 
   3   4  15     1528.01     1583.13     36.88 o 
   4   4  15      418.75      381.28     31.03 o 
   5   4  15      173.09      174.91     24.20 o 
   6   4  15      159.79      150.65     23.81 o 
   7   4  15       64.81       65.82     18.91 o 
   8   4  15       57.73       52.89     22.82 o 
   1   5  15      165.28      146.66     16.87 o 
   2   5  15      266.08      274.19     20.19 o 
   3   5  15      235.37      236.27     22.22 o 
   4   5  15      637.38      652.16     29.45 o 
   5   5  15      304.37      277.69     31.41 o 
   6   5  15      235.58      230.08     28.01 o 
   7   5  15       55.24       55.39     23.44 o 
   1   6  15      263.57      267.03     20.16 o 
   2   6  15       85.06       78.78     13.95 o 
   3   6  15      132.23      112.17     16.72 o 
   4   6  15      465.05      401.02     26.87 o 
   5   6  15      818.66      813.35     38.08 o 
   6   6  15      116.69      116.24     30.69 o 
   7   6  15      773.73      788.01     49.59 o 
   1   7  15        0.50       17.87     11.59 o 
   2   7  15       11.79       25.30     14.44 o 
   3   7  15        1.14       11.93     10.54 o 
   4   7  15      274.61      251.32     21.78 o 
   5   7  15      285.66      281.81     25.50 o 
   6   7  15        1.41       22.13     19.86 o 
   1   8  15      252.54      220.85     23.60 o 
   2   8  15       22.31       19.39     12.16 o 
   3   8  15       64.65       59.01     15.50 o 
   4   8  15       27.45       28.59     12.18 o 
   5   8  15       84.43       61.05     14.56 o 
   1   9  15       98.47       92.35     19.59 o 
   2   9  15      176.20      172.15     32.69 o 
   3   9  15        8.09       26.92     14.12 o 
   0   0  16      504.55      500.83     66.16 o 
   1   0  16        7.08       10.92     19.44 o 
   2   0  16      906.93      910.77     49.86 o 
   3   0  16      449.85      398.80     33.68 o 
   4   0  16       73.80       99.76     33.20 o 
   5   0  16      577.15      626.46     51.43 o 
   6   0  16      102.38       75.80     29.05 o 
   7   0  16     1186.42     1170.68     62.61 o 
   8   0  16      214.50      184.70     45.98 o 
   0   1  16      474.92      532.08     50.47 o 
   1   1  16      552.28      532.31     32.23 o 
   2   1  16      757.78      796.59     31.63 o 
   3   1  16       17.74       17.54     11.98 o 
   4   1  16      174.46      179.11     30.40 o 
   5   1  16        7.45       12.68     16.14 o 
   6   1  16      520.89      480.63     38.84 o 
   7   1  16      129.38      119.06     26.44 o 
   8   1  16       37.99       82.78     39.35 o 
   0   2  16      655.96      646.28     47.75 o 
   1   2  16     2218.80     2415.75     43.37 o 
   2   2  16       66.96       53.03     14.47 o 
   3   2  16      575.24      587.21     28.91 o 
   4   2  16       55.49       32.62     12.75 o 
   5   2  16      253.58      233.04     27.16 o 
   6   2  16      221.34      198.05     32.03 o 
   7   2  16       15.19       29.39     20.46 o 
   0   3  16       41.51       55.63     15.57 o 
   1   3  16       47.00       52.05     12.69 o 
   2   3  16       11.78       18.93     12.25 o 
   3   3  16      171.90      187.93     28.59 o 
   4   3  16       16.38       20.37     17.59 o 
   5   3  16       43.72       50.78     18.74 o 
   6   3  16      719.07      693.68     43.98 o 
   7   3  16        7.99       22.58     20.54 o 
   0   4  16      396.70      376.83     26.18 o 
   1   4  16      122.83      107.70     15.02 o 
   2   4  16      125.14      102.68     20.80 o 
   3   4  16       23.33       25.51     17.31 o 
   4   4  16       32.00       29.71     19.99 o 
   5   4  16       28.70       34.41     17.57 o 
   6   4  16       28.85       36.81     21.94 o 
   7   4  16      175.54      172.17     32.29 o 
   0   5  16      100.84      129.64     25.67 o 
   1   5  16      297.46      312.21     19.70 o 
   2   5  16      245.96      256.27     24.16 o 
   3   5  16      101.75      109.44     21.39 o 
   4   5  16      581.89      636.41     35.88 o 
   5   5  16       87.67       40.89     21.89 o 
   6   5  16      254.84      242.65     37.79 o 
   0   6  16      582.53      577.51     35.77 o 
   1   6  16      835.72      849.08     29.84 o 
   2   6  16       11.51       25.62     11.84 o 
   3   6  16      200.81      186.10     21.26 o 
   4   6  16       44.74       30.81     15.95 o 
   5   6  16       10.67       21.94     17.85 o 
   0   7  16     5490.32     5726.12    103.02 o 
   1   7  16      149.92      136.09     21.21 o 
   2   7  16      721.90      789.10     31.45 o 
   3   7  16        3.97       16.83     11.61 o 
   4   7  16      520.08      579.23     31.63 o 
   0   8  16     1595.99     1741.09     75.23 o 
   1   8  16        1.47       16.17     13.04 o 
   2   8  16       78.36       94.40     18.00 o 
   3   8  16       38.79       30.93     14.14 o 
   1   1  17       63.12       56.44     19.68 o 
   2   1  17        4.78       13.81     15.74 o 
   3   1  17      918.25      908.75     32.93 o 
   4   1  17        3.93       12.90     17.50 o 
   5   1  17       51.80       74.89     28.23 o 
   6   1  17       10.82       13.44     18.30 o 
   1   2  17      388.97      353.37     31.65 o 
   2   2  17       20.59       32.07     15.27 o 
   3   2  17       83.52       71.17     23.56 o 
   4   2  17      499.77      488.13     48.54 o 
   5   2  17       39.90       32.69     22.08 o 
   6   2  17      198.65      182.60     37.30 o 
   1   3  17      121.21       97.07     18.74 o 
   2   3  17        1.32       19.32     13.30 o 
   3   3  17      895.04      879.43     39.51 o 
   4   3  17       86.05       85.00     22.14 o 
   5   3  17      835.66      851.67     41.79 o 
   6   3  17        0.61       12.62     18.01 o 
   1   4  17      136.99      110.32     17.48 o 
   2   4  17      452.74      427.44     32.79 o 
   3   4  17      185.73      127.18     23.89 o 
   4   4  17     2243.59     2347.03     54.92 o 
   5   4  17        3.44       19.91     16.13 o 
   1   5  17       32.63       23.82     11.82 o 
   2   5  17        6.10       13.26     11.92 o 
   3   5  17      310.61      323.95     33.13 o 
   4   5  17       15.64       20.84     17.93 o 
   5   5  17     2112.39     2225.92     57.48 o 
   1   6  17        4.57       16.39     12.80 o 
   2   6  17        0.55       15.08     12.41 o 
   3   6  17       83.05      109.46     25.06 o 
   1   7  17       63.79       45.61     17.17 o 
   0   0  18     2361.97     2697.73    111.17 o 
   1   0  18      415.58      434.78     57.94 o 
   2   0  18     2812.57     3082.77     86.10 o 
   3   0  18      211.67      212.92     43.04 o 
   4   0  18      736.36      758.95     87.93 o 
   5   0  18       33.54       58.54     37.66 o 
   0   1  18      327.90      324.99     57.36 o 
   1   1  18        0.39       21.02     18.13 o 
   2   1  18      612.26      586.40     44.11 o 
   3   1  18      347.07      324.01     36.92 o 
   4   1  18        8.13       13.25     26.12 o 
   5   1  18      424.70      405.11     41.62 o 
   0   2  18      280.43      293.29     49.44 o 
   1   2  18      298.20      293.75     35.12 o 
   2   2  18      109.94      111.46     28.29 o 
   3   2  18        1.94       24.74     20.03 o 
   4   2  18      448.35      404.94     42.50 o 
   0   3  18       34.86       40.72     26.32 o 
   1   3  18      500.53      534.78     35.38 o 
   2   3  18       32.43       32.96     21.80 o 
   3   3  18      987.22     1003.05     66.93 o 
   4   3  18       11.64       18.49     22.07 o 
   0   4  18        1.17       13.99     20.41 o 
   1   4  18        0.04       17.61     17.28 o 
   2   4  18       53.71       31.67     18.25 o 
   3   4  18       13.14       17.55     17.10 o 
   0   5  18       65.87       88.96     39.49 o 
   1   5  18     1001.02     1070.85     53.45 o 
   2   5  18      217.68      212.56     30.12 o 
   1   1  19        1.63       19.97     15.36 o 
   2   1  19        4.75       23.52     18.37 o 
   1   2  19      824.77      820.67     44.35 o 
                                                 
